# Supplementary material for: N-{N-[N-(1,1-Dimethyl­ethoxy­carbon­yl)-l-leuc­yl]-N-methyl-l-leuc­yl}-N-methyl-l-leucine benzyl ester
Source: Acta Crystallogr Sect E Struct Rep Online. 2008 Oct 25;64(Pt 11):o2178. doi: 10.1107/S1600536808034247 (PMC2959758; doi:10.1107/S1600536808034247)
Supplement: Supplementary file 1 [file e-64-o2178-sup1.cif]

##############################################################################
###                                                                        ###
###        Electronic paper (Acta Crystallographica Section E)             ###
###                                                                        ###
##############################################################################
#                                                                            #
# This CIF contains the data in a paper accepted for publication in Acta     #
# Crystallographica Section E. It conforms to the requirements of Notes      #
# for Authors for Section E, and has been peer reviewed under the auspices   #
# of the IUCr Commission on Journals.                                        #
#                                                                            #
# Full details of the Crystallographic Information File format               #
# are given in the paper "The Crystallographic Information File (CIF):       #
# a New Standard Archive File for Crystallography" by S. R. Hall, F. H.      #
# Allen and I. D. Brown [Acta Cryst. (1991), A47, 655-685].                  #
#                                                                            #
# The current version of the core CIF dictionary is obtainable from          #
# ftp://ftp.iucr.org/pub/cif_core.dic. The current version number is 2.4.    #
#                                                                            #
# Software is freely available for graphical display of the structure(s) in  #
# this CIF.  For information consult the CIF home page http://www.iucr.org/  #
# cif/home.html                                                              #
#                                                                            #
# This file may be used for bona fide research purposes within the           #
# scientific community so long as proper attribution is given to the journal # 
# article from which it was obtained.                                        #
#                                                                            #
##############################################################################
                                             
data_I
_audit_creation_method     SHELXL-97
_chemical_name_systematic
;
<i>N</i>-{<i>N</i>-[<i>N</i>-(1,1-Dimethylethoxycarbonyl)-L-leucyl]-
<i>N</i>-methyl-L-leucyl}-<i>N</i>-methyl-L-leucine benzyl ester
;
_chemical_name_common     ?
_chemical_formula_moiety     'C32 H53 N3 O6'
_chemical_formula_sum     'C32 H53 N3 O6'
_chemical_formula_iupac     'C32 H53 N3 O6'
_chemical_formula_weight     575.77
_chemical_melting_point     ?
_symmetry_cell_setting     Trigonal
_symmetry_space_group_name_H-M     'P 31 2 1'
_symmetry_space_group_name_Hall     'P 31 2"'
loop_
    _symmetry_equiv_pos_as_xyz
    'x, y, z'
    '-y, x-y, z+1/3'
    '-x+y, -x, z+2/3'
    'y, x, -z'
    'x-y, -y, -z+2/3'
    '-x, -x+y, -z+1/3'
_cell_length_a     13.9784(3)
_cell_length_b     13.9784(3)
_cell_length_c     30.4763(15)
_cell_angle_alpha     90.00
_cell_angle_beta     90.00
_cell_angle_gamma     120.00
_cell_volume     5157.1(3)
_cell_formula_units_Z     6
_cell_measurement_reflns_used     5764
_cell_measurement_theta_min     2.15
_cell_measurement_theta_max     26.71
_cell_measurement_temperature     173(2)
_exptl_crystal_description     block
_exptl_crystal_colour     colorless
_exptl_crystal_size_max     0.47
_exptl_crystal_size_mid     0.42
_exptl_crystal_size_min     0.26
_exptl_crystal_density_diffrn     1.112
_exptl_crystal_density_meas     ?
_exptl_crystal_density_method     'not measured'
_exptl_crystal_F_000     1884
_exptl_absorpt_coefficient_mu     0.076
_exptl_absorpt_correction_type     multi-scan
_exptl_absorpt_process_details     '(SADABS; Sheldrick, 1996)'
_exptl_absorpt_correction_T_min     0.9651
_exptl_absorpt_correction_T_max     0.9805
_exptl_special_details
;
;
_diffrn_ambient_temperature     173(2)
_diffrn_radiation_type     MoK\a
_diffrn_radiation_wavelength     0.71073
_diffrn_radiation_source     'fine-focus sealed tube'
_diffrn_radiation_monochromator     graphite
_diffrn_measurement_device_type     'Bruker SMART 1000 CCD'
_diffrn_measurement_method     \w
_diffrn_detector_area_resol_mean     ?
_diffrn_reflns_number     27507
_diffrn_reflns_av_R_equivalents     0.0322
_diffrn_reflns_av_sigmaI/netI     0.0224
_diffrn_reflns_theta_min     1.68
_diffrn_reflns_theta_max     27.08
_diffrn_reflns_theta_full     27.08
_diffrn_measured_fraction_theta_max     0.998
_diffrn_measured_fraction_theta_full     0.998
_diffrn_reflns_limit_h_min     -17
_diffrn_reflns_limit_h_max     13
_diffrn_reflns_limit_k_min     -17
_diffrn_reflns_limit_k_max     17
_diffrn_reflns_limit_l_min     -39
_diffrn_reflns_limit_l_max     23
_diffrn_standards_number     0
_diffrn_standards_interval_count     ?
_diffrn_standards_interval_time     ?
_diffrn_standards_decay_%     ?
_refine_special_details
;
Refinement of <i>F</i>^2^ against ALL reflections. The weighted <i>R</i>-factor
<i>wR</i> and goodness of fit <i>S</i> are based on <i>F</i>^2^, conventional
<i>R</i>-factors <i>R</i> are based on <i>F</i>, with <i>F</i> set to zero for
negative <i>F</i>^2^. The threshold expression of <i>F</i>^2^ >
\s(<i>F</i>^2^) is used only for calculating <i>R</i>-factors(gt) <i>etc</i>.
and is not relevant to the choice of reflections for refinement.
<i>R</i>-factors based on <i>F</i>^2^ are statistically about twice as large
as those based on <i>F</i>, and <i>R</i>- factors based on ALL data will be
even larger.
;
_reflns_number_total     4232
_reflns_number_gt     3541
_reflns_threshold_expression     I>2\s(I)
_refine_ls_structure_factor_coef     Fsqd
_refine_ls_matrix_type     full
_refine_ls_R_factor_all     0.0597
_refine_ls_R_factor_gt     0.0476
_refine_ls_wR_factor_gt     0.1280
_refine_ls_wR_factor_ref     0.1381
_refine_ls_goodness_of_fit_ref     1.046
_refine_ls_restrained_S_all     1.109
_refine_ls_number_reflns     4232
_refine_ls_number_parameters     381
_refine_ls_number_restraints     18
_refine_ls_hydrogen_treatment     constr
_refine_ls_weighting_scheme     calc
_refine_ls_weighting_details
               'w=1/[\s^2^(Fo^2^)+(0.076P)^2^+1.5629P] where P=(Fo^2^+2Fc^2^)/3'
_atom_sites_solution_hydrogens     geom
_atom_sites_solution_primary     direct
_atom_sites_solution_secondary     difmap
_refine_ls_shift/su_max     0.000
_refine_ls_shift/su_mean     0.000
_refine_diff_density_max     0.430
_refine_diff_density_min     -0.231
_refine_ls_extinction_method     none
_refine_ls_extinction_coef     ?
loop_
    _atom_type_symbol
    _atom_type_description
    _atom_type_scat_dispersion_real
    _atom_type_scat_dispersion_imag
    _atom_type_scat_source
    'C' 'C' 0.0033 0.0000
                         'International Tables Vol C Tables 4.2.6.8 and 6.1.1.4'
    'H' 'H' 0.0000 0.0000
                         'International Tables Vol C Tables 4.2.6.8 and 6.1.1.4'
    'N' 'N' 0.0061 0.0000
                         'International Tables Vol C Tables 4.2.6.8 and 6.1.1.4'
    'O' 'O' 0.0106 0.0000
                         'International Tables Vol C Tables 4.2.6.8 and 6.1.1.4'
_computing_data_collection     'SMART (Bruker, 1997)'
_computing_cell_refinement     'SAINT (Bruker, 1997)'
_computing_data_reduction     'SAINT (Bruker, 1997)'
_computing_structure_solution     'SHELXS97 (Sheldrick, 2008)'
_computing_structure_refinement     'SHELXL97 (Sheldrick, 2008)'
_computing_molecular_graphics     'SHELXTL (Sheldrick, 2008)'
_computing_publication_material
                             'SHELXTL (Sheldrick, 2008) and PLATON (Spek, 2003)'
loop_
    _atom_site_type_symbol
    _atom_site_label
    _atom_site_fract_x
    _atom_site_fract_y
    _atom_site_fract_z
    _atom_site_U_iso_or_equiv
    _atom_site_adp_type
    _atom_site_calc_flag
    _atom_site_refinement_flags
    _atom_site_occupancy
    _atom_site_disorder_assembly
    _atom_site_disorder_group
    C C1 0.2754(3) 0.1859(3) 0.23021(11) 0.0520(8) Uani d . 1 . .
    H H1 0.3538 0.2238 0.2318 0.062 Uiso calc R 1 . .
    C C2 0.2238(4) 0.2413(3) 0.21488(13) 0.0598(10) Uani d . 1 . .
    H H2 0.2666 0.3165 0.2064 0.072 Uiso calc R 1 . .
    C C3 0.1141(4) 0.1899(4) 0.2119(2) 0.0928(17) Uani d U 1 . .
    H H3 0.0784 0.2276 0.2010 0.111 Uiso calc R 1 . .
    C C4 0.0541(4) 0.0827(5) 0.2248(3) 0.130(3) Uani d U 1 . .
    H H4 -0.0242 0.0461 0.2234 0.156 Uiso calc R 1 . .
    C C5 0.1050(4) 0.0259(4) 0.2399(2) 0.1001(19) Uani d U 1 . .
    H H5 0.0617 -0.0496 0.2480 0.120 Uiso calc R 1 . .
    C C6 0.2170(3) 0.0782(3) 0.24319(12) 0.0505(8) Uani d . 1 . .
    C C7 0.2703(3) 0.0129(3) 0.25971(12) 0.0519(8) Uani d . 1 . .
    H H7A 0.2490 -0.0099 0.2906 0.062 Uiso calc R 1 . .
    H H7B 0.2463 -0.0542 0.2416 0.062 Uiso calc R 1 . .
    C C8 0.4532(3) 0.0463(3) 0.26799(10) 0.0437(7) Uani d . 1 . .
    C C9 0.5736(3) 0.1334(2) 0.26120(9) 0.0360(6) Uani d . 1 . .
    H H9 0.5924 0.1264 0.2301 0.043 Uiso calc R 1 . .
    C C10 0.6515(3) 0.1151(3) 0.29028(10) 0.0457(8) Uani d . 1 . .
    H H10A 0.6264 0.0352 0.2910 0.055 Uiso calc R 1 . .
    H H10B 0.6474 0.1384 0.3206 0.055 Uiso calc R 1 . .
    C C11 0.7710(3) 0.1778(3) 0.27493(11) 0.0511(8) Uani d . 1 . .
    H H11 0.7880 0.2533 0.2656 0.061 Uiso calc R 1 . .
    C C12 0.8493(4) 0.1908(5) 0.31243(15) 0.0809(14) Uani d . 1 . .
    H H12A 0.8332 0.1177 0.3225 0.121 Uiso calc R 1 . .
    H H12B 0.8392 0.2308 0.3367 0.121 Uiso calc R 1 . .
    H H12C 0.9259 0.2323 0.3020 0.121 Uiso calc R 1 . .
    C C13 0.7895(4) 0.1226(5) 0.23608(13) 0.0694(12) Uani d . 1 . .
    H H13A 0.7761 0.0493 0.2447 0.104 Uiso calc R 1 . .
    H H13B 0.8658 0.1675 0.2258 0.104 Uiso calc R 1 . .
    H H13C 0.7385 0.1149 0.2124 0.104 Uiso calc R 1 . .
    C C14 0.5605(3) 0.2723(3) 0.30884(9) 0.0432(7) Uani d . 1 . .
    H H14A 0.6278 0.3280 0.3236 0.065 Uiso calc R 1 . .
    H H14B 0.5241 0.2056 0.3270 0.065 Uiso calc R 1 . .
    H H14C 0.5104 0.3015 0.3045 0.065 Uiso calc R 1 . .
    C C15 0.6162(2) 0.3192(2) 0.23346(9) 0.0321(6) Uani d . 1 . .
    C C16 0.6491(2) 0.2951(2) 0.18839(8) 0.0298(5) Uani d . 1 . .
    H H16 0.6844 0.2488 0.1929 0.036 Uiso calc R 1 . .
    C C17 0.7328(2) 0.4028(2) 0.16595(9) 0.0379(6) Uani d . 1 . .
    H H17A 0.6977 0.4481 0.1603 0.045 Uiso calc R 1 . .
    H H17B 0.7961 0.4449 0.1859 0.045 Uiso calc R 1 . .
    C C18 0.7752(3) 0.3829(3) 0.12259(10) 0.0412(7) Uani d . 1 . .
    H H18 0.7100 0.3250 0.1061 0.049 Uiso calc R 1 . .
    C C19 0.8540(4) 0.3405(4) 0.12951(13) 0.0650(10) Uani d . 1 . .
    H H19A 0.8768 0.3262 0.1010 0.097 Uiso calc R 1 . .
    H H19B 0.8174 0.2719 0.1465 0.097 Uiso calc R 1 . .
    H H19C 0.9191 0.3958 0.1455 0.097 Uiso calc R 1 . .
    C C20 0.8274(4) 0.4870(4) 0.09480(13) 0.0723(13) Uani d . 1 . .
    H H20A 0.8921 0.5452 0.1100 0.108 Uiso calc R 1 . .
    H H20B 0.7736 0.5114 0.0899 0.108 Uiso calc R 1 . .
    H H20C 0.8502 0.4716 0.0665 0.108 Uiso calc R 1 . .
    C C21 0.4911(3) 0.2895(3) 0.14652(9) 0.0365(6) Uani d . 1 . .
    H H21A 0.5140 0.3169 0.1166 0.055 Uiso calc R 1 . .
    H H21B 0.5089 0.3517 0.1662 0.055 Uiso calc R 1 . .
    H H21C 0.4113 0.2378 0.1471 0.055 Uiso calc R 1 . .
    C C22 0.5311(2) 0.1349(2) 0.14422(8) 0.0296(5) Uani d . 1 . .
    C C23 0.4365(2) 0.0770(2) 0.11090(8) 0.0294(5) Uani d . 1 . .
    H H23 0.4220 0.1331 0.0968 0.035 Uiso calc R 1 . .
    C C24 0.3335(2) -0.0066(2) 0.13576(9) 0.0317(6) Uani d . 1 . .
    H H24A 0.3193 0.0325 0.1597 0.038 Uiso calc R 1 . .
    H H24B 0.3488 -0.0618 0.1494 0.038 Uiso calc R 1 . .
    C C25 0.2289(2) -0.0677(3) 0.10791(9) 0.0378(6) Uani d . 1 . .
    H H25 0.2416 -0.1116 0.0851 0.045 Uiso calc R 1 . .
    C C26 0.1327(3) -0.1472(3) 0.13673(11) 0.0447(7) Uani d . 1 . .
    H H26A 0.1177 -0.1054 0.1587 0.067 Uiso calc R 1 . .
    H H26B 0.1517 -0.1978 0.1515 0.067 Uiso calc R 1 . .
    H H26C 0.0670 -0.1897 0.1185 0.067 Uiso calc R 1 . .
    C C27 0.2013(3) 0.0120(4) 0.08478(14) 0.0685(12) Uani d . 1 . .
    H H27A 0.1348 -0.0299 0.0669 0.103 Uiso calc R 1 . .
    H H27B 0.2632 0.0616 0.0659 0.103 Uiso calc R 1 . .
    H H27C 0.1882 0.0555 0.1067 0.103 Uiso calc R 1 . .
    C C28 0.5515(2) 0.0915(2) 0.05042(8) 0.0335(6) Uani d . 1 . .
    C C29 0.6809(3) 0.0907(3) -0.00321(9) 0.0383(6) Uani d . 1 . .
    C C30 0.7820(3) 0.1894(3) 0.01674(10) 0.0512(8) Uani d . 1 . .
    H H30A 0.7653 0.2483 0.0229 0.077 Uiso calc R 1 . .
    H H30B 0.8439 0.2164 -0.0039 0.077 Uiso calc R 1 . .
    H H30C 0.8020 0.1668 0.0441 0.077 Uiso calc R 1 . .
    C C31 0.7080(3) 0.0009(3) -0.01504(10) 0.0463(8) Uani d . 1 . .
    H H31A 0.7347 -0.0194 0.0111 0.069 Uiso calc R 1 . .
    H H31B 0.7653 0.0285 -0.0377 0.069 Uiso calc R 1 . .
    H H31C 0.6414 -0.0641 -0.0261 0.069 Uiso calc R 1 . .
    C C32 0.6356(3) 0.1225(3) -0.04226(10) 0.0460(7) Uani d . 1 . .
    H H32A 0.5678 0.0576 -0.0526 0.069 Uiso calc R 1 . .
    H H32B 0.6905 0.1501 -0.0659 0.069 Uiso calc R 1 . .
    H H32C 0.6192 0.1803 -0.0336 0.069 Uiso calc R 1 . .
    N N1 0.5894(2) 0.24496(19) 0.26592(7) 0.0338(5) Uani d . 1 . .
    N N2 0.54989(18) 0.23237(18) 0.16121(7) 0.0288(5) Uani d . 1 . .
    N N3 0.46804(19) 0.02448(19) 0.07749(7) 0.0302(5) Uani d . 1 . .
    H H3A 0.4344 -0.0479 0.0749 0.036 Uiso calc R 1 . .
    O O1 0.38691(19) 0.08380(19) 0.25637(8) 0.0500(6) Uani d . 1 . .
    O O2 0.4211(3) -0.0461(2) 0.27986(13) 0.0891(11) Uani d . 1 . .
    O O3 0.61650(19) 0.40624(17) 0.23920(6) 0.0398(5) Uani d . 1 . .
    O O4 0.58401(17) 0.09059(17) 0.15495(7) 0.0391(5) Uani d . 1 . .
    O O5 0.5840(2) 0.18927(17) 0.04605(7) 0.0438(5) Uani d . 1 . .
    O O6 0.59298(17) 0.03485(17) 0.02975(6) 0.0362(5) Uani d . 1 . .
loop_
    _atom_site_aniso_label
    _atom_site_aniso_U_11
    _atom_site_aniso_U_22
    _atom_site_aniso_U_33
    _atom_site_aniso_U_12
    _atom_site_aniso_U_13
    _atom_site_aniso_U_23
    C1 0.0459(19) 0.056(2) 0.0467(17) 0.0203(18) 0.0047(15) 0.0046(15)
    C2 0.059(2) 0.052(2) 0.067(2) 0.0271(19) -0.0005(19) -0.0033(18)
    C3 0.054(3) 0.055(3) 0.167(5) 0.027(2) -0.005(3) 0.003(3)
    C4 0.048(3) 0.078(4) 0.262(8) 0.029(3) 0.006(4) 0.030(4)
    C5 0.042(2) 0.051(3) 0.198(6) 0.016(2) 0.014(3) 0.022(3)
    C6 0.0374(17) 0.0439(19) 0.0607(19) 0.0131(15) 0.0018(15) -0.0149(15)
    C7 0.0398(18) 0.0465(19) 0.0574(19) 0.0124(16) 0.0059(15) 0.0048(16)
    C8 0.0471(18) 0.0354(16) 0.0453(16) 0.0181(14) -0.0030(14) 0.0052(13)
    C9 0.0430(16) 0.0338(15) 0.0351(14) 0.0221(13) 0.0023(12) 0.0029(11)
    C10 0.0532(19) 0.0512(19) 0.0404(15) 0.0319(16) -0.0035(14) 0.0060(14)
    C11 0.049(2) 0.058(2) 0.0544(18) 0.0330(18) -0.0101(15) -0.0005(16)
    C12 0.069(3) 0.102(4) 0.082(3) 0.051(3) -0.031(2) -0.016(3)
    C13 0.064(3) 0.108(4) 0.061(2) 0.061(3) -0.001(2) -0.001(2)
    C14 0.0485(18) 0.0439(17) 0.0366(14) 0.0227(15) 0.0067(13) -0.0019(13)
    C15 0.0271(13) 0.0327(14) 0.0364(13) 0.0149(11) -0.0039(11) -0.0024(11)
    C16 0.0283(13) 0.0271(13) 0.0323(12) 0.0124(11) -0.0015(10) -0.0013(10)
    C17 0.0357(15) 0.0317(15) 0.0385(14) 0.0110(13) 0.0037(12) -0.0009(11)
    C18 0.0357(16) 0.0377(16) 0.0386(14) 0.0097(13) 0.0046(12) -0.0005(12)
    C19 0.057(2) 0.085(3) 0.061(2) 0.042(2) 0.0086(18) -0.004(2)
    C20 0.082(3) 0.062(3) 0.063(2) 0.028(2) 0.032(2) 0.018(2)
    C21 0.0406(16) 0.0354(15) 0.0416(14) 0.0251(13) -0.0056(12) -0.0046(12)
    C22 0.0279(13) 0.0303(13) 0.0304(12) 0.0144(11) 0.0036(10) 0.0015(10)
    C23 0.0293(13) 0.0294(13) 0.0310(12) 0.0157(11) 0.0008(10) -0.0012(10)
    C24 0.0293(13) 0.0333(14) 0.0311(12) 0.0146(12) 0.0032(10) -0.0004(11)
    C25 0.0286(14) 0.0444(17) 0.0366(14) 0.0154(13) 0.0020(11) -0.0058(12)
    C26 0.0306(15) 0.0423(17) 0.0557(17) 0.0141(14) 0.0047(13) 0.0026(14)
    C27 0.0367(18) 0.080(3) 0.075(2) 0.0188(19) -0.0063(18) 0.031(2)
    C28 0.0342(14) 0.0344(15) 0.0306(12) 0.0162(12) 0.0005(11) -0.0011(11)
    C29 0.0335(15) 0.0444(17) 0.0325(13) 0.0161(13) 0.0068(11) 0.0034(12)
    C30 0.0382(17) 0.058(2) 0.0446(16) 0.0149(16) 0.0044(14) -0.0013(15)
    C31 0.0451(18) 0.063(2) 0.0389(15) 0.0335(17) 0.0094(14) 0.0024(15)
    C32 0.0512(19) 0.053(2) 0.0362(15) 0.0282(17) 0.0038(14) 0.0045(14)
    N1 0.0375(13) 0.0324(12) 0.0321(11) 0.0179(11) 0.0019(10) 0.0012(9)
    N2 0.0291(11) 0.0259(11) 0.0325(10) 0.0146(9) -0.0017(9) -0.0004(9)
    N3 0.0294(11) 0.0267(11) 0.0313(10) 0.0115(10) 0.0029(9) -0.0022(9)
    O1 0.0342(12) 0.0387(13) 0.0714(15) 0.0139(10) 0.0029(11) 0.0066(11)
    O2 0.0613(19) 0.0446(16) 0.145(3) 0.0144(14) -0.0121(19) 0.0392(18)
    O3 0.0495(13) 0.0329(10) 0.0424(10) 0.0247(10) 0.0024(9) -0.0012(8)
    O4 0.0400(12) 0.0364(11) 0.0479(11) 0.0242(10) -0.0094(9) -0.0083(9)
    O5 0.0502(13) 0.0315(11) 0.0461(11) 0.0176(10) 0.0135(10) 0.0055(9)
    O6 0.0374(11) 0.0361(11) 0.0362(9) 0.0191(9) 0.0109(8) 0.0039(8)
_geom_special_details
;
All e.s.d.'s (except the e.s.d. in the dihedral angle between two l.s. planes)
are estimated using the full covariance matrix. The cell e.s.d.'s are taken
into account individually in the estimation of e.s.d.'s in distances, angles
and torsion angles; correlations between e.s.d.'s in cell parameters are only
used when they are defined by crystal symmetry. An approximate (isotropic)
treatment of cell e.s.d.'s is used for estimating e.s.d.'s involving l.s.
planes.
;
loop_
    _geom_bond_atom_site_label_1
    _geom_bond_atom_site_label_2
    _geom_bond_site_symmetry_2
    _geom_bond_distance
    _geom_bond_publ_flag
    C1 C6 . 1.364(5) ?
    C1 C2 . 1.377(6) ?
    C1 H1 . 0.9500 ?
    C2 C3 . 1.331(6) ?
    C2 H2 . 0.9500 ?
    C3 C4 . 1.359(8) ?
    C3 H3 . 0.9500 ?
    C4 C5 . 1.382(8) ?
    C4 H4 . 0.9500 ?
    C5 C6 . 1.362(6) ?
    C5 H5 . 0.9500 ?
    C6 C7 . 1.524(5) ?
    C7 O1 . 1.426(4) ?
    C7 H7A . 0.9900 ?
    C7 H7B . 0.9900 ?
    C8 O2 . 1.193(4) ?
    C8 O1 . 1.320(4) ?
    C8 C9 . 1.520(5) ?
    C9 N1 . 1.468(4) ?
    C9 C10 . 1.522(4) ?
    C9 H9 . 1.0000 ?
    C10 C11 . 1.522(5) ?
    C10 H10A . 0.9900 ?
    C10 H10B . 0.9900 ?
    C11 C13 . 1.505(5) ?
    C11 C12 . 1.529(5) ?
    C11 H11 . 1.0000 ?
    C12 H12A . 0.9800 ?
    C12 H12B . 0.9800 ?
    C12 H12C . 0.9800 ?
    C13 H13A . 0.9800 ?
    C13 H13B . 0.9800 ?
    C13 H13C . 0.9800 ?
    C14 N1 . 1.475(4) ?
    C14 H14A . 0.9800 ?
    C14 H14B . 0.9800 ?
    C14 H14C . 0.9800 ?
    C15 O3 . 1.227(3) ?
    C15 N1 . 1.344(4) ?
    C15 C16 . 1.538(4) ?
    C16 N2 . 1.470(3) ?
    C16 C17 . 1.530(4) ?
    C16 H16 . 1.0000 ?
    C17 C18 . 1.529(4) ?
    C17 H17A . 0.9900 ?
    C17 H17B . 0.9900 ?
    C18 C19 . 1.504(5) ?
    C18 C20 . 1.518(5) ?
    C18 H18 . 1.0000 ?
    C19 H19A . 0.9800 ?
    C19 H19B . 0.9800 ?
    C19 H19C . 0.9800 ?
    C20 H20A . 0.9800 ?
    C20 H20B . 0.9800 ?
    C20 H20C . 0.9800 ?
    C21 N2 . 1.473(3) ?
    C21 H21A . 0.9800 ?
    C21 H21B . 0.9800 ?
    C21 H21C . 0.9800 ?
    C22 O4 . 1.223(3) ?
    C22 N2 . 1.355(3) ?
    C22 C23 . 1.537(4) ?
    C23 N3 . 1.447(3) ?
    C23 C24 . 1.526(4) ?
    C23 H23 . 1.0000 ?
    C24 C25 . 1.530(4) ?
    C24 H24A . 0.9900 ?
    C24 H24B . 0.9900 ?
    C25 C27 . 1.521(5) ?
    C25 C26 . 1.523(4) ?
    C25 H25 . 1.0000 ?
    C26 H26A . 0.9800 ?
    C26 H26B . 0.9800 ?
    C26 H26C . 0.9800 ?
    C27 H27A . 0.9800 ?
    C27 H27B . 0.9800 ?
    C27 H27C . 0.9800 ?
    C28 O5 . 1.213(4) ?
    C28 O6 . 1.349(3) ?
    C28 N3 . 1.351(4) ?
    C29 O6 . 1.473(3) ?
    C29 C32 . 1.516(4) ?
    C29 C30 . 1.523(5) ?
    C29 C31 . 1.525(5) ?
    C30 H30A . 0.9800 ?
    C30 H30B . 0.9800 ?
    C30 H30C . 0.9800 ?
    C31 H31A . 0.9800 ?
    C31 H31B . 0.9800 ?
    C31 H31C . 0.9800 ?
    C32 H32A . 0.9800 ?
    C32 H32B . 0.9800 ?
    C32 H32C . 0.9800 ?
    N3 H3A . 0.8800 ?
loop_
    _geom_angle_atom_site_label_1
    _geom_angle_atom_site_label_2
    _geom_angle_atom_site_label_3
    _geom_angle_site_symmetry_1
    _geom_angle_site_symmetry_3
    _geom_angle
    _geom_angle_publ_flag
    C6 C1 C2 . . 121.7(4) ?
    C6 C1 H1 . . 119.1 ?
    C2 C1 H1 . . 119.1 ?
    C3 C2 C1 . . 120.4(4) ?
    C3 C2 H2 . . 119.8 ?
    C1 C2 H2 . . 119.8 ?
    C2 C3 C4 . . 119.0(5) ?
    C2 C3 H3 . . 120.5 ?
    C4 C3 H3 . . 120.5 ?
    C3 C4 C5 . . 121.2(5) ?
    C3 C4 H4 . . 119.4 ?
    C5 C4 H4 . . 119.4 ?
    C6 C5 C4 . . 120.0(4) ?
    C6 C5 H5 . . 120.0 ?
    C4 C5 H5 . . 120.0 ?
    C5 C6 C1 . . 117.7(4) ?
    C5 C6 C7 . . 118.6(4) ?
    C1 C6 C7 . . 123.7(3) ?
    O1 C7 C6 . . 106.9(3) ?
    O1 C7 H7A . . 110.3 ?
    C6 C7 H7A . . 110.3 ?
    O1 C7 H7B . . 110.3 ?
    C6 C7 H7B . . 110.3 ?
    H7A C7 H7B . . 108.6 ?
    O2 C8 O1 . . 123.6(3) ?
    O2 C8 C9 . . 125.1(3) ?
    O1 C8 C9 . . 111.2(3) ?
    N1 C9 C8 . . 110.8(3) ?
    N1 C9 C10 . . 112.4(3) ?
    C8 C9 C10 . . 112.6(2) ?
    N1 C9 H9 . . 106.9 ?
    C8 C9 H9 . . 106.9 ?
    C10 C9 H9 . . 106.9 ?
    C9 C10 C11 . . 113.3(3) ?
    C9 C10 H10A . . 108.9 ?
    C11 C10 H10A . . 108.9 ?
    C9 C10 H10B . . 108.9 ?
    C11 C10 H10B . . 108.9 ?
    H10A C10 H10B . . 107.7 ?
    C13 C11 C10 . . 111.5(3) ?
    C13 C11 C12 . . 110.7(3) ?
    C10 C11 C12 . . 110.7(3) ?
    C13 C11 H11 . . 107.9 ?
    C10 C11 H11 . . 107.9 ?
    C12 C11 H11 . . 107.9 ?
    C11 C12 H12A . . 109.5 ?
    C11 C12 H12B . . 109.5 ?
    H12A C12 H12B . . 109.5 ?
    C11 C12 H12C . . 109.5 ?
    H12A C12 H12C . . 109.5 ?
    H12B C12 H12C . . 109.5 ?
    C11 C13 H13A . . 109.5 ?
    C11 C13 H13B . . 109.5 ?
    H13A C13 H13B . . 109.5 ?
    C11 C13 H13C . . 109.5 ?
    H13A C13 H13C . . 109.5 ?
    H13B C13 H13C . . 109.5 ?
    N1 C14 H14A . . 109.5 ?
    N1 C14 H14B . . 109.5 ?
    H14A C14 H14B . . 109.5 ?
    N1 C14 H14C . . 109.5 ?
    H14A C14 H14C . . 109.5 ?
    H14B C14 H14C . . 109.5 ?
    O3 C15 N1 . . 121.4(3) ?
    O3 C15 C16 . . 119.4(2) ?
    N1 C15 C16 . . 119.1(2) ?
    N2 C16 C17 . . 111.3(2) ?
    N2 C16 C15 . . 109.7(2) ?
    C17 C16 C15 . . 110.4(2) ?
    N2 C16 H16 . . 108.4 ?
    C17 C16 H16 . . 108.4 ?
    C15 C16 H16 . . 108.4 ?
    C18 C17 C16 . . 112.5(2) ?
    C18 C17 H17A . . 109.1 ?
    C16 C17 H17A . . 109.1 ?
    C18 C17 H17B . . 109.1 ?
    C16 C17 H17B . . 109.1 ?
    H17A C17 H17B . . 107.8 ?
    C19 C18 C20 . . 111.1(3) ?
    C19 C18 C17 . . 112.1(3) ?
    C20 C18 C17 . . 110.6(3) ?
    C19 C18 H18 . . 107.6 ?
    C20 C18 H18 . . 107.6 ?
    C17 C18 H18 . . 107.6 ?
    C18 C19 H19A . . 109.5 ?
    C18 C19 H19B . . 109.5 ?
    H19A C19 H19B . . 109.5 ?
    C18 C19 H19C . . 109.5 ?
    H19A C19 H19C . . 109.5 ?
    H19B C19 H19C . . 109.5 ?
    C18 C20 H20A . . 109.5 ?
    C18 C20 H20B . . 109.5 ?
    H20A C20 H20B . . 109.5 ?
    C18 C20 H20C . . 109.5 ?
    H20A C20 H20C . . 109.5 ?
    H20B C20 H20C . . 109.5 ?
    N2 C21 H21A . . 109.5 ?
    N2 C21 H21B . . 109.5 ?
    H21A C21 H21B . . 109.5 ?
    N2 C21 H21C . . 109.5 ?
    H21A C21 H21C . . 109.5 ?
    H21B C21 H21C . . 109.5 ?
    O4 C22 N2 . . 123.0(2) ?
    O4 C22 C23 . . 119.2(2) ?
    N2 C22 C23 . . 117.7(2) ?
    N3 C23 C24 . . 111.8(2) ?
    N3 C23 C22 . . 109.4(2) ?
    C24 C23 C22 . . 108.0(2) ?
    N3 C23 H23 . . 109.2 ?
    C24 C23 H23 . . 109.2 ?
    C22 C23 H23 . . 109.2 ?
    C23 C24 C25 . . 115.1(2) ?
    C23 C24 H24A . . 108.5 ?
    C25 C24 H24A . . 108.5 ?
    C23 C24 H24B . . 108.5 ?
    C25 C24 H24B . . 108.5 ?
    H24A C24 H24B . . 107.5 ?
    C27 C25 C26 . . 110.4(3) ?
    C27 C25 C24 . . 111.7(3) ?
    C26 C25 C24 . . 109.6(2) ?
    C27 C25 H25 . . 108.3 ?
    C26 C25 H25 . . 108.3 ?
    C24 C25 H25 . . 108.3 ?
    C25 C26 H26A . . 109.5 ?
    C25 C26 H26B . . 109.5 ?
    H26A C26 H26B . . 109.5 ?
    C25 C26 H26C . . 109.5 ?
    H26A C26 H26C . . 109.5 ?
    H26B C26 H26C . . 109.5 ?
    C25 C27 H27A . . 109.5 ?
    C25 C27 H27B . . 109.5 ?
    H27A C27 H27B . . 109.5 ?
    C25 C27 H27C . . 109.5 ?
    H27A C27 H27C . . 109.5 ?
    H27B C27 H27C . . 109.5 ?
    O5 C28 O6 . . 125.5(3) ?
    O5 C28 N3 . . 123.8(3) ?
    O6 C28 N3 . . 110.7(2) ?
    O6 C29 C32 . . 109.3(2) ?
    O6 C29 C30 . . 111.0(2) ?
    C32 C29 C30 . . 112.5(3) ?
    O6 C29 C31 . . 102.1(2) ?
    C32 C29 C31 . . 111.6(3) ?
    C30 C29 C31 . . 109.9(3) ?
    C29 C30 H30A . . 109.5 ?
    C29 C30 H30B . . 109.5 ?
    H30A C30 H30B . . 109.5 ?
    C29 C30 H30C . . 109.5 ?
    H30A C30 H30C . . 109.5 ?
    H30B C30 H30C . . 109.5 ?
    C29 C31 H31A . . 109.5 ?
    C29 C31 H31B . . 109.5 ?
    H31A C31 H31B . . 109.5 ?
    C29 C31 H31C . . 109.5 ?
    H31A C31 H31C . . 109.5 ?
    H31B C31 H31C . . 109.5 ?
    C29 C32 H32A . . 109.5 ?
    C29 C32 H32B . . 109.5 ?
    H32A C32 H32B . . 109.5 ?
    C29 C32 H32C . . 109.5 ?
    H32A C32 H32C . . 109.5 ?
    H32B C32 H32C . . 109.5 ?
    C15 N1 C9 . . 125.7(2) ?
    C15 N1 C14 . . 117.4(2) ?
    C9 N1 C14 . . 116.5(2) ?
    C22 N2 C16 . . 117.8(2) ?
    C22 N2 C21 . . 123.3(2) ?
    C16 N2 C21 . . 117.6(2) ?
    C28 N3 C23 . . 117.0(2) ?
    C28 N3 H3A . . 121.5 ?
    C23 N3 H3A . . 121.5 ?
    C8 O1 C7 . . 119.3(3) ?
    C28 O6 C29 . . 119.8(2) ?
loop_
    _geom_torsion_atom_site_label_1
    _geom_torsion_atom_site_label_2
    _geom_torsion_atom_site_label_3
    _geom_torsion_atom_site_label_4
    _geom_torsion_site_symmetry_1
    _geom_torsion_site_symmetry_2
    _geom_torsion_site_symmetry_3
    _geom_torsion_site_symmetry_4
    _geom_torsion
    _geom_torsion_publ_flag
    C6 C1 C2 C3 . . . . -0.7(7) ?
    C1 C2 C3 C4 . . . . 0.8(9) ?
    C2 C3 C4 C5 . . . . -1.4(12) ?
    C3 C4 C5 C6 . . . . 1.7(13) ?
    C4 C5 C6 C1 . . . . -1.5(9) ?
    C4 C5 C6 C7 . . . . -179.6(6) ?
    C2 C1 C6 C5 . . . . 1.0(6) ?
    C2 C1 C6 C7 . . . . 179.0(3) ?
    C5 C6 C7 O1 . . . . 175.1(4) ?
    C1 C6 C7 O1 . . . . -2.9(5) ?
    O2 C8 C9 N1 . . . . -154.8(4) ?
    O1 C8 C9 N1 . . . . 29.2(4) ?
    O2 C8 C9 C10 . . . . -27.9(5) ?
    O1 C8 C9 C10 . . . . 156.1(3) ?
    N1 C9 C10 C11 . . . . -71.4(3) ?
    C8 C9 C10 C11 . . . . 162.6(3) ?
    C9 C10 C11 C13 . . . . -76.7(4) ?
    C9 C10 C11 C12 . . . . 159.6(3) ?
    O3 C15 C16 N2 . . . . -92.8(3) ?
    N1 C15 C16 N2 . . . . 88.2(3) ?
    O3 C15 C16 C17 . . . . 30.3(4) ?
    N1 C15 C16 C17 . . . . -148.7(3) ?
    N2 C16 C17 C18 . . . . -62.4(3) ?
    C15 C16 C17 C18 . . . . 175.5(2) ?
    C16 C17 C18 C19 . . . . -73.4(4) ?
    C16 C17 C18 C20 . . . . 161.9(3) ?
    O4 C22 C23 N3 . . . . -38.3(3) ?
    N2 C22 C23 N3 . . . . 143.3(2) ?
    O4 C22 C23 C24 . . . . 83.5(3) ?
    N2 C22 C23 C24 . . . . -94.8(3) ?
    N3 C23 C24 C25 . . . . -62.9(3) ?
    C22 C23 C24 C25 . . . . 176.7(2) ?
    C23 C24 C25 C27 . . . . -56.8(4) ?
    C23 C24 C25 C26 . . . . -179.5(2) ?
    O3 C15 N1 C9 . . . . 172.2(3) ?
    C16 C15 N1 C9 . . . . -8.8(4) ?
    O3 C15 N1 C14 . . . . -0.1(4) ?
    C16 C15 N1 C14 . . . . 178.8(2) ?
    C8 C9 N1 C15 . . . . -111.7(3) ?
    C10 C9 N1 C15 . . . . 121.2(3) ?
    C8 C9 N1 C14 . . . . 60.7(3) ?
    C10 C9 N1 C14 . . . . -66.3(3) ?
    O4 C22 N2 C16 . . . . 9.8(4) ?
    C23 C22 N2 C16 . . . . -172.0(2) ?
    O4 C22 N2 C21 . . . . 176.2(3) ?
    C23 C22 N2 C21 . . . . -5.5(4) ?
    C17 C16 N2 C22 . . . . 112.7(3) ?
    C15 C16 N2 C22 . . . . -124.8(2) ?
    C17 C16 N2 C21 . . . . -54.5(3) ?
    C15 C16 N2 C21 . . . . 68.0(3) ?
    O5 C28 N3 C23 . . . . -16.8(4) ?
    O6 C28 N3 C23 . . . . 162.6(2) ?
    C24 C23 N3 C28 . . . . 173.5(2) ?
    C22 C23 N3 C28 . . . . -66.9(3) ?
    O2 C8 O1 C7 . . . . 2.9(5) ?
    C9 C8 O1 C7 . . . . 178.9(3) ?
    C6 C7 O1 C8 . . . . -178.8(3) ?
    O5 C28 O6 C29 . . . . -3.9(4) ?
    N3 C28 O6 C29 . . . . 176.7(2) ?
    C32 C29 O6 C28 . . . . -65.8(3) ?
    C30 C29 O6 C28 . . . . 58.8(4) ?
    C31 C29 O6 C28 . . . . 175.9(2) ?
loop_
    _geom_hbond_atom_site_label_D
    _geom_hbond_atom_site_label_H
    _geom_hbond_atom_site_label_A
    _geom_hbond_site_symmetry_A
    _geom_hbond_distance_DH
    _geom_hbond_distance_HA
    _geom_hbond_distance_DA
    _geom_hbond_angle_DHA
    N3 H3A O3 6_655 0.88 2.09 2.923(3) 156.5
    C2 H2 O4 6_665 0.95 2.57 3.499(5) 166
    C18 H18 O5 . 1.00 2.57 3.560(4) 163
    C9 H9 O4 . 0.99 2.33 3.309(4) 164
data_global
_journal_date_recd_electronic     2008-10-09
_journal_date_accepted     2008-10-20
_journal_name_full     'Acta Crystallographica, Section E'
_journal_year     2008
_journal_volume     64
_journal_issue     11
_journal_page_first     o2178
_journal_page_last     o2178
_journal_paper_category     QO
_journal_coeditor_code     SI2119
_publ_contact_author     'Shi Hai Xu'
_publ_contact_author_email     'txush@jnu.edu.cn'
_publ_contact_author_fax     '+86020-85228856'
_publ_contact_author_phone     '+86020-85228856'
_publ_section_title
;\
<i>N</i>-{<i>N</i>-[<i>N</i>-(1,1-Dimethylethoxycarbonyl)-L-leucyl]-\
<i>N</i>-methyl-L-leucyl}-<i>N</i>-methyl-L-leucine benzyl ester
;
loop_
    _publ_author_name
    _publ_author_address
    'Wen Jie Xu'
;
Institute of Hydrobiology,
Jinan University,
Guangzhou,
Guangdong 510632,
People's Republic of China
;
    'Xiao Jian Liao'
;
Department of Chemistry,
Jinan University,
Guangzhou,
Guangdong 510632,
People's Republic of China
;
    'Jian Zhong Diao'
;
Department of Chemistry,
Jinan University,
Guangzhou,
Guangdong 510632,
People's Republic of China
;
    'Lei Zhou'
;
Department of Chemistry,
Jinan University,
Guangzhou,
Guangdong 510632,
People's Republic of China
;
    'Shi Hai Xu'
;
Department of Chemistry,
Jinan University,
Guangzhou,
Guangdong 510632,
People's Republic of China
;
