# Supplementary material for: N-{N-[N-(1,1-Dimethyl­ethoxy­carbon­yl)-l-leuc­yl]-N-methyl-l-leuc­yl}-N-methyl-l-leucine benzyl ester
Source: Acta Crystallogr Sect E Struct Rep Online. 2008 Oct 25;64(Pt 11):o2178. doi: 10.1107/S1600536808034247 (PMC2959758; doi:10.1107/S1600536808034247)
Supplement: Supplementary file 2 [file e-64-o2178-Isup2.hkl]

# 
# h,k,l, Fc-squared, Fo-squared, sigma(Fo-squared) and status flag 
# 
data_I
_shelx_title ' 06031m in P3(1)21' 
_shelx_refln_list_code          4 
_shelx_F_calc_maximum      248.57 
_exptl_crystal_F_000      1884.00 
_reflns_d_resolution_high  0.7806 
 
loop_ 
 _symmetry_equiv_pos_as_xyz 
 'x, y, z' 
 '-y, x-y, z+1/3' 
 '-x+y, -x, z+2/3' 
 'y, x, -z' 
 'x-y, -y, -z+2/3' 
 '-x, -x+y, -z+1/3' 
 
_cell_length_a    13.9784 
_cell_length_b    13.9784 
_cell_length_c    30.4763 
_cell_angle_alpha  90.000 
_cell_angle_beta   90.000 
_cell_angle_gamma 120.000 
 
_shelx_F_squared_multiplier     1.000 
 
loop_ 
 _refln_index_h 
 _refln_index_k 
 _refln_index_l 
 _refln_F_squared_calc 
 _refln_F_squared_meas 
 _refln_F_squared_sigma 
 _refln_observed_status 
   0   1   0    20554.94    10350.97    742.26 o 
  -1   2   0     7264.74     8096.13     97.22 o 
   0   2   0       40.45      146.52      7.13 o 
  -1   3   0     5423.52     5498.06     46.87 o 
   0   3   0      501.57      463.20      7.16 o 
  -2   4   0     2778.84     2692.33     33.18 o 
  -1   4   0     5757.22     5944.95     48.45 o 
   0   4   0      585.93      679.27     12.45 o 
  -2   5   0       44.57       64.92      2.18 o 
  -1   5   0      785.14      950.09      9.08 o 
   0   5   0     1524.52     1687.02     22.33 o 
  -3   6   0     3099.12     3329.46     37.90 o 
  -2   6   0      849.17      867.30      8.62 o 
  -1   6   0      724.58      853.59      8.66 o 
   0   6   0     2559.69     2721.04     34.88 o 
  -3   7   0     3058.74     2952.77     25.41 o 
  -2   7   0     1870.51     2117.08     18.10 o 
  -1   7   0      890.09      971.40     13.62 o 
   0   7   0       12.35        2.83      2.43 o 
  -4   8   0       83.77       88.46      3.83 o 
  -3   8   0      761.13      800.62      8.60 o 
  -2   8   0      927.12      960.88     10.46 o 
  -1   8   0      203.72      201.80      3.98 o 
   0   8   0      655.53      747.84     12.60 o 
  -4   9   0      114.80      100.04      3.31 o 
  -3   9   0        3.28       -0.05      1.96 o 
  -2   9   0      311.66      273.02      5.08 o 
  -1   9   0      288.19      285.99      5.87 o 
   0   9   0      260.34      245.77      8.39 o 
  -5  10   0       47.28       33.96      4.49 o 
  -4  10   0      451.94      463.90      7.12 o 
  -3  10   0      165.65      171.75      5.18 o 
  -2  10   0      888.16      886.45     11.54 o 
  -1  10   0      194.75      200.59      5.50 o 
   0  10   0      862.86      769.03     14.41 o 
  -5  11   0       87.95       96.24      4.46 o 
  -4  11   0      461.28      408.69      7.03 o 
  -3  11   0       65.16       55.84      3.99 o 
  -2  11   0      674.62      620.46     10.19 o 
  -1  11   0      282.08      290.75      7.37 o 
   0  11   0      117.53      120.34      7.59 o 
  -6  12   0     1780.39     1895.97     28.79 o 
  -5  12   0      117.89      147.48      6.60 o 
  -4  12   0       17.65       20.08      4.01 o 
  -3  12   0      539.46      553.90     11.79 o 
  -2  12   0      102.34      110.29      7.40 o 
  -1  12   0       53.87       62.74      4.71 o 
   0  12   0        9.53        1.98      5.54 o 
  -6  13   0       53.42       47.57      4.55 o 
  -5  13   0     1004.21     1007.76     14.86 o 
  -4  13   0       43.83       27.74      5.45 o 
  -3  13   0       81.63       71.43      8.47 o 
  -2  13   0      149.09      151.18      6.21 o 
  -1  13   0       55.90       44.50      4.93 o 
   0  13   0        5.15        4.09      7.59 o 
  -7  14   0      302.25      259.85     10.72 o 
  -6  14   0      907.35      848.68     14.76 o 
  -5  14   0       60.33       47.37      5.77 o 
  -4  14   0        2.77        1.79      4.92 o 
  -3  14   0       82.94       77.23      6.53 o 
  -2  14   0      166.37      184.03      7.52 o 
  -1  14   0       44.05       46.32      6.43 o 
   0  14   0       44.80       45.17     13.51 o 
  -7  15   0       18.00       19.62      6.02 o 
  -6  15   0      147.13      150.16      7.79 o 
  -5  15   0      137.67      158.60      8.90 o 
  -4  15   0        5.95        0.70      6.24 o 
  -3  15   0       47.94       40.07      8.43 o 
  -2  15   0       84.65      106.93     10.60 o 
  -1  15   0       54.87       52.67      7.99 o 
   0  15   0       59.23       60.05     23.08 o 
  -8  16   0        5.57        3.68      8.87 o 
  -7  16   0      265.26      309.81     10.43 o 
  -6  16   0       39.71       41.57      7.32 o 
  -5  16   0      208.73      209.53      9.62 o 
  -4  16   0       54.66       60.69     14.11 o 
  -3  16   0       25.69       17.49      7.45 o 
  -2  16   0       35.27       27.91      9.10 o 
  -8  17   0       15.31       10.58      7.22 o 
  -7  17   0      113.73      115.81      9.98 o 
  -6  17   0      124.36      173.80     11.14 o 
  -5  17   0        2.59       -9.95      9.95 o 
  -4  17   0        6.76        9.35      8.73 o 
  -1   1   1    11650.37    10510.65    425.51 o 
   0   1   1     3234.47     2389.95    247.76 o 
  -2   2   1    14818.19    14536.67    372.68 o 
  -1   2   1     9870.83    10409.34     87.83 o 
   0   2   1    25884.05    26433.87    409.94 o 
  -3   3   1        3.80        0.36      1.49 o 
  -2   3   1     8914.01     9681.10     71.33 o 
  -1   3   1     2105.67     2223.57     24.47 o 
   0   3   1    18549.13    18854.67    334.68 o 
  -4   4   1      110.25       97.29      3.09 o 
  -3   4   1     7171.87     7349.67     59.57 o 
  -2   4   1    19312.22    20167.56    160.90 o 
  -1   4   1     7172.23     7496.89     60.79 o 
   0   4   1      193.15      205.86      5.44 o 
  -5   5   1     4662.15     5212.73     63.65 o 
  -4   5   1     3807.41     3720.98     31.10 o 
  -3   5   1      226.04      212.09      2.85 o 
  -2   5   1     1263.52     1280.56     11.58 o 
  -1   5   1      424.44      420.40      6.02 o 
   0   5   1      499.10      379.53      7.02 o 
  -6   6   1      221.20      214.12      5.52 o 
  -5   6   1      533.79      501.28      5.85 o 
  -4   6   1     1815.34     2012.58     17.00 o 
  -3   6   1       92.14       94.33      3.83 o 
  -2   6   1     1617.92     1578.40     14.27 o 
  -1   6   1      521.71      628.95      6.98 o 
   0   6   1     4545.91     5099.52     62.66 o 
  -7   7   1       48.34       27.64      4.25 o 
  -6   7   1      901.88      996.29     10.62 o 
  -5   7   1      691.36      656.00      7.01 o 
  -4   7   1     1371.13     1547.49     16.83 o 
  -3   7   1      501.21      461.04      5.57 o 
  -2   7   1     1240.84     1227.85     11.82 o 
  -1   7   1     5115.75     5785.35     50.18 o 
   0   7   1       95.10       65.34      4.29 o 
  -8   8   1       62.75       78.58      4.67 o 
  -7   8   1       87.87      101.44      3.36 o 
  -6   8   1     1506.50     1678.13     15.11 o 
  -5   8   1     1847.35     2002.21     17.46 o 
  -4   8   1        9.23       17.26      2.03 o 
  -3   8   1     1057.50     1096.77     10.95 o 
  -2   8   1      121.82       94.38      2.77 o 
  -1   8   1      229.33      245.55      4.85 o 
   0   8   1      112.47       97.42      5.95 o 
  -9   9   1     1291.64     1305.78     20.25 o 
  -8   9   1      200.30      177.25      4.50 o 
  -7   9   1      191.04      242.92      4.87 o 
  -6   9   1        2.98        1.71      2.05 o 
  -5   9   1      625.59      706.87      8.21 o 
  -4   9   1     1400.66     1470.92     15.07 o 
  -3   9   1      263.65      281.76      5.08 o 
  -2   9   1      287.33      281.10      5.13 o 
  -1   9   1      704.43      708.17     11.20 o 
   0   9   1      144.72      121.60      6.63 o 
 -10  10   1       62.99       70.63      5.57 o 
  -9  10   1      259.55      268.89      6.18 o 
  -8  10   1      134.95      140.56      4.54 o 
  -7  10   1      101.60       80.39      4.58 o 
  -6  10   1       70.04       68.59      4.37 o 
  -5  10   1      485.72      442.99      7.78 o 
  -4  10   1      273.37      267.32      5.64 o 
  -3  10   1      495.89      458.27      7.13 o 
  -2  10   1      971.77      958.94     12.89 o 
  -1  10   1      161.04      191.59      5.58 o 
   0  10   1      225.50      198.09      7.30 o 
 -11  11   1        4.47       -2.04      6.79 o 
 -10  11   1       64.36       62.13      5.20 o 
  -9  11   1       39.23       36.07      4.39 o 
  -8  11   1       74.80       90.33      6.38 o 
  -7  11   1      361.21      387.19      6.84 o 
  -6  11   1      949.60      987.04     12.81 o 
  -5  11   1      126.01      137.59      5.01 o 
  -4  11   1      327.35      307.41      6.10 o 
  -3  11   1       20.88       14.68      3.27 o 
  -2  11   1      145.71      139.06      5.37 o 
  -1  11   1       11.20        6.07      3.78 o 
   0  11   1       30.64       28.08      5.43 o 
 -12  12   1        3.63        3.85      5.51 o 
 -11  12   1      397.67      394.17      8.88 o 
 -10  12   1      760.31      713.13     11.54 o 
  -9  12   1      301.88      294.79      6.84 o 
  -8  12   1      722.05      698.06     10.69 o 
  -7  12   1      259.44      259.81      7.23 o 
  -6  12   1     3936.22     4023.69     40.15 o 
  -5  12   1       26.14       10.89      3.34 o 
  -4  12   1      247.79      231.65      6.77 o 
  -3  12   1       63.57       51.98      7.34 o 
  -2  12   1      530.00      521.30      9.63 o 
  -1  12   1       92.86       94.53      4.98 o 
   0  12   1      213.86      222.74      9.69 o 
 -13  13   1      298.44      283.01     14.75 o 
 -12  13   1       15.21        5.71      4.37 o 
 -11  13   1      116.98      137.65      6.93 o 
 -10  13   1       53.24       75.31      5.73 o 
  -9  13   1       86.68       90.23      5.55 o 
  -8  13   1       20.72       16.63      4.25 o 
  -7  13   1      211.05      195.05      6.01 o 
  -6  13   1      126.03      137.00      5.58 o 
  -5  13   1       11.47        6.30      3.85 o 
  -4  13   1      374.29      392.72      9.88 o 
  -3  13   1       78.82       65.35      5.39 o 
  -2  13   1       16.70       14.09      4.22 o 
  -1  13   1       24.33       18.92      5.45 o 
   0  13   1      378.08      394.67     12.78 o 
 -14  14   1       68.13       77.93     11.95 o 
 -13  14   1      143.86      157.26     10.66 o 
 -12  14   1       99.38       90.03      6.56 o 
 -11  14   1        5.10       -3.00      4.64 o 
 -10  14   1      370.90      368.93     10.11 o 
  -9  14   1      304.67      317.31      8.75 o 
  -8  14   1      248.03      268.48      7.79 o 
  -7  14   1      144.15      141.55      6.73 o 
  -6  14   1      258.10      302.99      8.22 o 
  -5  14   1      229.18      215.00      7.37 o 
  -4  14   1       21.32        5.37      5.23 o 
  -3  14   1       20.98       17.56      6.14 o 
  -2  14   1      232.44      260.28      9.02 o 
  -1  14   1        9.42        8.37      5.77 o 
   0  14   1        1.72       -2.06     15.86 o 
 -15  15   1        2.01      -11.18     12.43 o 
 -14  15   1       16.83        3.45      6.84 o 
 -13  15   1       23.60       14.25      6.71 o 
 -12  15   1       73.45       62.28     27.57 o 
 -11  15   1       52.20       37.14      7.09 o 
 -10  15   1        9.48       -0.03      5.83 o 
  -9  15   1        8.74        8.47      5.57 o 
  -8  15   1       20.41       15.01      6.25 o 
  -7  15   1      210.26      212.39      8.97 o 
  -6  15   1       55.37       42.37      6.01 o 
  -5  15   1      190.04      217.88      9.07 o 
  -4  15   1       88.81      107.06      8.53 o 
  -3  15   1       39.03       31.62      8.49 o 
  -2  15   1        9.13       -6.82      6.82 o 
  -1  15   1        8.57        1.50     11.04 o 
   0  15   1        4.76      -11.53     11.53 o 
 -14  16   1      106.24      129.14     11.13 o 
 -13  16   1       10.38        2.25      7.86 o 
 -12  16   1       34.01       15.97      9.38 o 
 -11  16   1       95.46      135.64      9.17 o 
 -10  16   1       23.74       22.55      6.45 o 
  -9  16   1       47.65       56.22      7.45 o 
  -8  16   1       13.78        4.97      6.10 o 
  -7  16   1       10.43       10.16      7.71 o 
  -6  16   1        9.98       10.38      6.43 o 
  -5  16   1      103.69      103.29      9.42 o 
  -4  16   1       21.42       21.30      7.30 o 
  -3  16   1       47.97       49.01      8.01 o 
  -2  16   1       12.43       -1.68      8.85 o 
 -13  17   1        3.86       -0.86      8.04 o 
 -12  17   1      118.34      150.14     12.18 o 
 -11  17   1       37.02       35.20      8.58 o 
 -10  17   1      102.95      103.79      8.76 o 
  -9  17   1       53.02       74.22      8.22 o 
  -8  17   1       66.52       81.78     13.14 o 
  -7  17   1        7.36       -2.04      7.53 o 
  -6  17   1       36.76       40.20      8.83 o 
  -5  17   1       35.18       28.48      8.44 o 
  -4  17   1       30.55       18.95      9.41 o 
  -1   1   2    17762.46    17227.78    429.92 o 
   0   1   2     3157.08     2959.50     67.71 o 
  -2   2   2    10820.57    10505.20    141.23 o 
  -1   2   2     1144.43     1074.64     13.87 o 
   0   2   2     4256.81     4811.06     92.26 o 
  -3   3   2    14147.71    15938.55    189.92 o 
  -2   3   2     6296.90     6905.91     51.14 o 
  -1   3   2     3094.38     3435.73     67.00 o 
   0   3   2    14595.65    13633.25    181.77 o 
  -4   4   2      780.38      750.86     17.67 o 
  -3   4   2      467.77      447.16      4.89 o 
  -2   4   2     3700.37     3458.49     27.27 o 
  -1   4   2     2677.75     3061.65     28.37 o 
   0   4   2      254.98      235.06      5.25 o 
  -5   5   2      707.97      769.31     11.55 o 
  -4   5   2      444.27      533.09      8.90 o 
  -3   5   2      364.20      468.98      4.68 o 
  -2   5   2     1257.10     1379.60     16.73 o 
  -1   5   2      670.16      739.79      7.74 o 
   0   5   2    13989.84    15167.98    179.73 o 
  -6   6   2     1047.98     1186.67     22.63 o 
  -5   6   2     3838.25     3798.02     33.70 o 
  -4   6   2      508.24      544.97      5.85 o 
  -3   6   2      685.34      732.65      7.44 o 
  -2   6   2     1256.62     1220.54     12.17 o 
  -1   6   2     3030.19     3633.11     33.85 o 
   0   6   2     7376.97     8019.86     96.84 o 
  -7   7   2     3769.37     3782.97     79.58 o 
  -6   7   2     1769.74     2075.45     19.69 o 
  -5   7   2      498.71      529.45      6.04 o 
  -4   7   2     1426.30     1436.31     12.28 o 
  -3   7   2      144.22      140.74      2.85 o 
  -2   7   2      400.30      379.28      6.42 o 
  -1   7   2      874.98     1024.32     11.36 o 
   0   7   2      495.84      555.25      9.85 o 
  -8   8   2       84.44       70.59      3.99 o 
  -7   8   2      157.18      194.05      3.82 o 
  -6   8   2      664.12      622.74      7.43 o 
  -5   8   2      295.92      308.50      5.50 o 
  -4   8   2       15.88       10.95      1.62 o 
  -3   8   2      225.76      261.14      5.82 o 
  -2   8   2      357.06      391.16      5.84 o 
  -1   8   2     1219.10     1178.13     13.24 o 
   0   8   2     1225.78     1167.73     20.59 o 
  -9   9   2      215.09      190.05      6.56 o 
  -8   9   2      114.23      118.41      3.54 o 
  -7   9   2     2157.79     2131.02     19.91 o 
  -6   9   2      776.33      841.72      9.43 o 
  -5   9   2       68.12       52.59      3.36 o 
  -4   9   2       75.97       80.67      2.96 o 
  -3   9   2       76.83       69.26      3.59 o 
  -2   9   2      189.91      200.92      4.56 o 
  -1   9   2      865.34      852.26     11.60 o 
   0   9   2      396.01      419.45     12.87 o 
 -10  10   2      471.64      469.39     10.66 o 
  -9  10   2     1016.14      991.97     16.99 o 
  -8  10   2     1736.20     1668.84     18.45 o 
  -7  10   2       37.31       37.10      3.06 o 
  -6  10   2      182.41      172.39      4.49 o 
  -5  10   2      241.71      268.56      5.67 o 
  -4  10   2      540.17      524.24      8.40 o 
  -3  10   2      870.79      949.76     11.26 o 
  -2  10   2      218.62      221.09      5.40 o 
  -1  10   2      349.74      322.07      6.54 o 
   0  10   2      160.47      170.04      6.90 o 
 -11  11   2       33.06       26.97      5.71 o 
 -10  11   2      172.35      165.81      6.06 o 
  -9  11   2       31.71       27.81      5.29 o 
  -8  11   2      788.49      778.13     10.34 o 
  -7  11   2      773.69      706.50      9.69 o 
  -6  11   2      553.49      575.01      9.05 o 
  -5  11   2      291.74      302.18      6.05 o 
  -4  11   2      272.24      290.49      5.74 o 
  -3  11   2      344.21      336.46      8.39 o 
  -2  11   2      352.09      387.11      7.92 o 
  -1  11   2      311.32      234.81      8.69 o 
   0  11   2       50.12       66.34      5.97 o 
 -12  12   2        4.92        2.89      6.53 o 
 -11  12   2      143.04      136.09      6.16 o 
 -10  12   2      263.06      288.28      7.79 o 
  -9  12   2     1067.22     1129.40     14.63 o 
  -8  12   2     2360.07     2326.51     25.23 o 
  -7  12   2      763.48      711.94     10.87 o 
  -6  12   2      344.73      319.04      7.22 o 
  -5  12   2      413.34      408.64      7.62 o 
  -4  12   2      187.40      175.56      5.48 o 
  -3  12   2       63.60       55.40      5.31 o 
  -2  12   2      227.56      191.48      6.30 o 
  -1  12   2       81.95       87.23      5.26 o 
   0  12   2      228.38      253.56     14.58 o 
 -13  13   2      153.68      174.78     11.33 o 
 -12  13   2      152.95      166.03     10.09 o 
 -11  13   2      274.77      263.32      8.52 o 
 -10  13   2      178.79      174.74      6.94 o 
  -9  13   2      363.24      366.03      8.44 o 
  -8  13   2      425.86      391.48      9.32 o 
  -7  13   2      186.36      193.10      6.52 o 
  -6  13   2      757.81      801.13     12.93 o 
  -5  13   2       11.63        7.27      4.36 o 
  -4  13   2      169.50      186.74      6.69 o 
  -3  13   2       66.71       62.49      4.96 o 
  -2  13   2      284.44      244.59      7.13 o 
  -1  13   2        0.78        2.12      4.09 o 
   0  13   2        3.21       -3.08      6.11 o 
 -14  14   2      147.31      160.21     16.99 o 
 -13  14   2       75.44      107.68     10.06 o 
 -12  14   2       88.45       95.36      7.28 o 
 -11  14   2       14.51       19.83      5.73 o 
 -10  14   2       77.70       78.24      5.68 o 
  -9  14   2       25.13       20.64      5.21 o 
  -8  14   2      203.91      232.03      7.94 o 
  -7  14   2      165.61      182.13      6.91 o 
  -6  14   2      144.87      126.81      8.58 o 
  -5  14   2        6.80       -4.52      4.77 o 
  -4  14   2      276.85      260.17      8.42 o 
  -3  14   2       67.73       82.65      6.43 o 
  -2  14   2        4.93        2.28      5.37 o 
  -1  14   2       32.99       31.42      6.24 o 
   0  14   2        1.39        3.99     12.36 o 
 -15  15   2        2.45       -8.78     11.12 o 
 -14  15   2       40.25       39.29     10.72 o 
 -13  15   2       20.61       24.27      5.89 o 
 -12  15   2        2.08        4.04      6.06 o 
 -11  15   2       64.91       52.68      6.79 o 
 -10  15   2      153.06      167.32      8.86 o 
  -9  15   2        6.91       -0.70      5.18 o 
  -8  15   2       82.84      118.20      7.85 o 
  -7  15   2      139.11      133.71      7.50 o 
  -6  15   2      204.85      230.24      9.10 o 
  -5  15   2       34.54       36.78      7.61 o 
  -4  15   2       78.09       82.52     13.83 o 
  -3  15   2       71.54       64.76     10.95 o 
  -2  15   2        7.28       -2.92      5.64 o 
  -1  15   2       13.32        5.35      8.15 o 
   0  15   2        7.04       -3.21     12.40 o 
 -14  16   2        5.76       -0.44      8.38 o 
 -13  16   2        1.79        1.27      9.47 o 
 -12  16   2       46.05       36.51     10.10 o 
 -11  16   2       27.86       41.94      8.87 o 
 -10  16   2      548.01      591.81     14.12 o 
  -9  16   2        8.58       16.38      6.50 o 
  -8  16   2      165.54      189.07      9.52 o 
  -7  16   2       43.22       55.12      7.09 o 
  -6  16   2      108.93       89.91      9.47 o 
  -5  16   2       10.10       -3.54      6.38 o 
  -4  16   2       14.13        4.40      6.83 o 
  -3  16   2       12.83        9.18      6.73 o 
  -2  16   2       12.77        8.97      8.83 o 
 -13  17   2        3.10       -1.52      8.71 o 
 -12  17   2        3.71       38.38     26.88 o 
 -11  17   2      132.08      197.34     13.05 o 
 -10  17   2       40.81       56.74      7.86 o 
  -9  17   2       53.66       41.15      7.40 o 
  -8  17   2       75.62      106.23      8.59 o 
  -7  17   2       11.39       -0.19      7.76 o 
  -6  17   2       68.77       96.03      8.68 o 
  -5  17   2       22.00       19.00      8.15 o 
  -4  17   2       12.17       -5.19      9.04 o 
   0   0   3     9129.78     7147.61    138.36 o 
  -1   1   3     9744.95     8033.42    106.85 o 
   0   1   3     2600.06     3797.96     75.60 o 
  -2   2   3      188.25      110.08      3.77 o 
  -1   2   3    24259.34    23295.33    205.88 o 
   0   2   3    11440.98    11899.50    141.35 o 
  -3   3   3       30.62       12.45      1.83 o 
  -2   3   3     5917.07     5634.30     40.51 o 
  -1   3   3    20576.20    22256.53    223.09 o 
   0   3   3      565.92      508.62     12.92 o 
  -4   4   3      524.14      666.70      9.91 o 
  -3   4   3     1950.00     1861.15     18.41 o 
  -2   4   3      498.56      564.22      6.00 o 
  -1   4   3     5641.93     5585.21     62.00 o 
   0   4   3        0.71        2.03      2.29 o 
  -5   5   3     4880.54     5336.82     65.54 o 
  -4   5   3      695.36      727.20      7.33 o 
  -3   5   3      452.17      456.13      4.59 o 
  -2   5   3     2126.27     2280.71     20.56 o 
  -1   5   3     2710.03     2805.52     30.04 o 
   0   5   3     2164.11     2400.20     34.56 o 
  -6   6   3       56.35       49.64      3.19 o 
  -5   6   3     1766.82     1685.47     14.64 o 
  -4   6   3      175.69      204.50      3.24 o 
  -3   6   3     3116.37     3553.56     29.82 o 
  -2   6   3     1994.14     2041.13     19.01 o 
  -1   6   3     2255.34     2380.18     24.54 o 
   0   6   3     2202.76     2863.31     36.63 o 
  -7   7   3     3131.74     3148.62     37.09 o 
  -6   7   3     1334.55     1321.56     12.73 o 
  -5   7   3       65.72       76.87      2.49 o 
  -4   7   3      548.63      494.28      5.88 o 
  -3   7   3     1594.91     1591.54     15.46 o 
  -2   7   3       38.86       46.18      2.37 o 
  -1   7   3     1603.09     1715.50     18.76 o 
   0   7   3      574.04      665.71     11.22 o 
  -8   8   3       35.94       30.07      3.12 o 
  -7   8   3       34.46       47.08      2.90 o 
  -6   8   3      829.47      859.24      8.90 o 
  -5   8   3     1311.97     1264.91     11.89 o 
  -4   8   3     1010.78     1026.79     10.99 o 
  -3   8   3      218.90      215.52      4.00 o 
  -2   8   3     1094.80     1194.45     13.34 o 
  -1   8   3      154.95      146.99      4.13 o 
   0   8   3     1903.81     1884.16     49.07 o 
  -9   9   3       17.35       16.47      3.85 o 
  -8   9   3       59.85       54.02      3.06 o 
  -7   9   3      553.86      614.90      7.26 o 
  -6   9   3        3.60        0.07      1.84 o 
  -5   9   3      203.20      228.00      4.63 o 
  -4   9   3      386.08      358.14      5.43 o 
  -3   9   3       52.80       61.30      3.69 o 
  -2   9   3      160.32      203.77      4.52 o 
  -1   9   3       15.66       16.55      2.78 o 
   0   9   3      133.30      121.78      6.85 o 
 -10  10   3      164.29      156.78      6.57 o 
  -9  10   3       78.61       75.48      5.88 o 
  -8  10   3      194.86      164.02      4.58 o 
  -7  10   3     1938.79     1915.29     19.52 o 
  -6  10   3      528.91      495.88      7.98 o 
  -5  10   3      776.68      759.18      9.99 o 
  -4  10   3      195.27      204.01      4.50 o 
  -3  10   3      991.39      986.99     12.13 o 
  -2  10   3      258.02      273.43      5.93 o 
  -1  10   3        5.10        0.52      2.94 o 
   0  10   3       68.58       94.57      8.72 o 
 -11  11   3      416.85      387.53     11.56 o 
 -10  11   3       95.85      110.03      4.87 o 
  -9  11   3       54.80       56.69      4.49 o 
  -8  11   3      899.39      938.55     11.71 o 
  -7  11   3      240.11      231.80      5.63 o 
  -6  11   3        0.26       -3.10      3.10 o 
  -5  11   3      369.11      381.62      6.76 o 
  -4  11   3      889.41      840.52     10.82 o 
  -3  11   3      311.41      295.14      7.47 o 
  -2  11   3       25.15       22.53      3.69 o 
  -1  11   3      252.21      238.58      6.55 o 
   0  11   3        5.04        2.03      4.39 o 
 -12  12   3        0.23        1.48      6.72 o 
 -11  12   3       75.12       73.30      7.13 o 
 -10  12   3       18.50       11.86      4.08 o 
  -9  12   3      122.79       97.12      5.92 o 
  -8  12   3      538.32      580.24      9.50 o 
  -7  12   3      590.26      583.43      9.76 o 
  -6  12   3      474.93      433.82      9.87 o 
  -5  12   3      470.31      398.99      7.92 o 
  -4  12   3       93.57      105.45      6.57 o 
  -3  12   3     1567.87     1570.65     21.92 o 
  -2  12   3      131.63      150.76      6.80 o 
  -1  12   3       71.05       75.69      5.12 o 
   0  12   3      184.62      190.02      9.06 o 
 -13  13   3        2.05        8.85      7.95 o 
 -12  13   3       84.00       88.29      7.88 o 
 -11  13   3      145.75      170.50      7.40 o 
 -10  13   3      101.00      114.13      6.26 o 
  -9  13   3     1279.39     1279.16     17.29 o 
  -8  13   3      209.92      195.22      7.34 o 
  -7  13   3      119.74      132.55      6.16 o 
  -6  13   3      148.89      167.25      7.12 o 
  -5  13   3      307.73      294.52      7.90 o 
  -4  13   3       36.54       34.54      5.19 o 
  -3  13   3      131.26      110.09      7.34 o 
  -2  13   3      121.69      147.67      7.59 o 
  -1  13   3      288.36      293.00      8.46 o 
   0  13   3      139.05      157.96     13.93 o 
 -14  14   3      106.11       85.83     10.63 o 
 -13  14   3        1.91       -2.55      5.27 o 
 -12  14   3      168.46      185.42      8.30 o 
 -11  14   3      151.01      153.04      8.56 o 
 -10  14   3      891.24      931.54     14.44 o 
  -9  14   3       69.90       52.22      5.69 o 
  -8  14   3      568.81      579.91     11.78 o 
  -7  14   3       44.10       36.73      6.23 o 
  -6  14   3       18.92       20.58      4.93 o 
  -5  14   3       17.45        8.30      5.10 o 
  -4  14   3      150.86      183.48      8.34 o 
  -3  14   3      164.06      182.07      7.90 o 
  -2  14   3      244.63      238.21      9.67 o 
  -1  14   3      184.87      180.63      8.16 o 
   0  14   3       56.95       49.74      9.79 o 
 -15  15   3       29.83       40.95     14.19 o 
 -14  15   3       14.00        8.17      6.26 o 
 -13  15   3       25.96       36.33      6.37 o 
 -12  15   3      196.16      210.05      8.70 o 
 -11  15   3       75.49       64.12      8.67 o 
 -10  15   3        9.33        1.48      4.90 o 
  -9  15   3       42.74       58.95      6.25 o 
  -8  15   3      250.04      233.10      8.44 o 
  -7  15   3      322.56      313.91      8.82 o 
  -6  15   3       42.44       57.41      6.35 o 
  -5  15   3       86.26       89.33      7.36 o 
  -4  15   3       27.45       33.90      6.39 o 
  -3  15   3      107.83      115.59      8.88 o 
  -2  15   3       99.10       90.89     15.43 o 
  -1  15   3       68.41       88.05     10.10 o 
   0  15   3        8.14       -6.65     10.45 o 
 -14  16   3       38.26       43.94      8.20 o 
 -13  16   3       92.74       85.87     16.68 o 
 -12  16   3       72.14       86.16     11.86 o 
 -11  16   3       37.80       35.85      8.94 o 
 -10  16   3      277.18      327.65     11.74 o 
  -9  16   3      137.94      161.64      9.08 o 
  -8  16   3      335.29      333.06     10.71 o 
  -7  16   3       12.06       10.61      7.22 o 
  -6  16   3       63.24       54.23      7.37 o 
  -5  16   3        6.55        3.81      6.35 o 
  -4  16   3       99.13      107.16      9.05 o 
  -3  16   3       30.31       34.55      7.95 o 
  -2  16   3        8.39        0.97      8.41 o 
 -13  17   3       66.26       79.65     10.28 o 
 -12  17   3       63.51       86.36     12.39 o 
 -11  17   3      112.51      138.35     12.01 o 
 -10  17   3       15.30       25.09      8.02 o 
  -9  17   3      125.05      151.63      9.77 o 
  -8  17   3       28.21       17.47     10.78 o 
  -7  17   3        0.36       -7.25      7.25 o 
  -6  17   3       25.74       10.08      7.08 o 
  -5  17   3       24.80       29.13      8.32 o 
  -4  17   3        4.52       -5.28      8.05 o 
  -1   1   4      123.70      162.17     11.14 o 
   0   1   4     7334.03     7439.80    267.80 o 
  -2   2   4    14123.61    15414.97    155.10 o 
  -1   2   4     6596.59     6729.87     59.78 o 
   0   2   4    61785.09    61082.45    807.10 o 
  -3   3   4       24.19       29.21      2.60 o 
  -2   3   4    13089.85    13451.13    103.23 o 
  -1   3   4    12557.82    13362.74    133.50 o 
   0   3   4      959.08     1149.69     15.29 o 
  -4   4   4     1268.04     1437.79     21.12 o 
  -3   4   4    19488.15    19949.91    141.18 o 
  -2   4   4     1333.24     1417.00     11.93 o 
  -1   4   4      575.52      700.51      8.86 o 
   0   4   4     1273.63     1411.72     21.13 o 
  -5   5   4     2311.69     2346.82     30.29 o 
  -4   5   4      423.97      445.78      4.92 o 
  -3   5   4      454.53      528.35      6.51 o 
  -2   5   4     1665.45     1678.08     17.16 o 
  -1   5   4     1968.75     2054.69     22.73 o 
   0   5   4     2887.31     2832.69     40.43 o 
  -6   6   4      461.73      454.79      7.74 o 
  -5   6   4     2532.79     2775.19     23.87 o 
  -4   6   4        6.55        7.35      1.45 o 
  -3   6   4     1601.70     1641.31     14.83 o 
  -2   6   4     4032.51     4316.10     36.11 o 
  -1   6   4      714.90      847.72     17.51 o 
   0   6   4      469.14      560.22     13.26 o 
  -7   7   4        0.46       -0.90      2.08 o 
  -6   7   4     1630.78     1564.83     14.07 o 
  -5   7   4      764.23      863.82      8.63 o 
  -4   7   4      183.10      193.43      3.20 o 
  -3   7   4      941.25      956.73     11.36 o 
  -2   7   4      195.42      233.33      4.35 o 
  -1   7   4     1671.37     1500.60     15.88 o 
   0   7   4      165.24      233.82      5.84 o 
  -8   8   4       19.00       12.26      2.62 o 
  -7   8   4     2152.37     2194.29     20.02 o 
  -6   8   4     2829.94     3018.63     25.31 o 
  -5   8   4      459.22      510.49      6.49 o 
  -4   8   4       99.47       98.14      2.93 o 
  -3   8   4       89.81       90.81      2.93 o 
  -2   8   4     2046.81     2186.45     22.10 o 
  -1   8   4      113.45      125.28      3.76 o 
   0   8   4        0.67       -0.52      3.91 o 
  -9   9   4       19.52       25.63      3.91 o 
  -8   9   4      844.34      915.91     10.10 o 
  -7   9   4      835.86      843.48      9.04 o 
  -6   9   4      313.90      284.66      4.93 o 
  -5   9   4      528.73      537.98      6.89 o 
  -4   9   4      658.57      671.14      8.35 o 
  -3   9   4      450.50      420.35      6.04 o 
  -2   9   4      486.44      445.08      6.97 o 
  -1   9   4        0.75       -2.51      2.51 o 
   0   9   4        0.46       -1.12      4.05 o 
 -10  10   4      275.08      220.17      8.35 o 
  -9  10   4     1541.02     1521.00     18.51 o 
  -8  10   4       25.67       28.57      3.00 o 
  -7  10   4      169.82      194.42      4.96 o 
  -6  10   4       46.39       47.63      3.57 o 
  -5  10   4      697.43      618.55      8.40 o 
  -4  10   4      702.48      662.19      8.35 o 
  -3  10   4      135.61      106.61      3.89 o 
  -2  10   4      361.73      306.34      6.23 o 
  -1  10   4      153.55      151.41      4.90 o 
   0  10   4      152.96      135.25      7.31 o 
 -11  11   4      212.91      218.12     10.92 o 
 -10  11   4      939.73      821.54     11.47 o 
  -9  11   4      990.04      930.86     13.28 o 
  -8  11   4      644.60      672.63      9.48 o 
  -7  11   4      987.69      961.58     12.70 o 
  -6  11   4      791.16      824.61     11.42 o 
  -5  11   4     1099.27     1119.77     14.81 o 
  -4  11   4      511.53      533.04     10.09 o 
  -3  11   4      930.26      905.57     12.21 o 
  -2  11   4      405.70      409.61      8.17 o 
  -1  11   4      418.04      418.26      7.88 o 
   0  11   4        1.46        1.63      5.52 o 
 -12  12   4      287.88      256.03     12.11 o 
 -11  12   4      130.35      111.87      6.73 o 
 -10  12   4       32.15       33.33      5.43 o 
  -9  12   4      284.48      302.79      7.62 o 
  -8  12   4      916.71      928.75     13.49 o 
  -7  12   4      361.01      377.79      8.23 o 
  -6  12   4      760.19      731.12     11.79 o 
  -5  12   4      850.60      801.19     14.63 o 
  -4  12   4     1416.02     1370.31     30.47 o 
  -3  12   4      285.60      295.28      9.13 o 
  -2  12   4      157.37      145.79      6.01 o 
  -1  12   4       36.01       38.76      4.49 o 
   0  12   4       48.91       72.64      7.37 o 
 -13  13   4      164.49      173.40     11.81 o 
 -12  13   4      748.12      759.76     14.87 o 
 -11  13   4       49.25       45.60      5.49 o 
 -10  13   4      231.23      246.99      7.19 o 
  -9  13   4      412.85      419.97      9.74 o 
  -8  13   4      177.64      158.30      6.28 o 
  -7  13   4       37.90       38.05      4.71 o 
  -6  13   4      315.69      290.17      8.13 o 
  -5  13   4       77.02       83.16      6.11 o 
  -4  13   4      510.02      511.64     11.94 o 
  -3  13   4      147.50      139.39      9.29 o 
  -2  13   4       40.24       27.10      4.99 o 
  -1  13   4      137.45      152.55      6.67 o 
   0  13   4       94.37      120.34     11.12 o 
 -14  14   4       66.67       82.08     10.52 o 
 -13  14   4       79.28       76.45      7.72 o 
 -12  14   4       11.32       14.45      5.39 o 
 -11  14   4       27.55       15.81      6.19 o 
 -10  14   4       69.20       80.64      6.28 o 
  -9  14   4       48.34       49.68      5.58 o 
  -8  14   4      172.57      169.23      7.39 o 
  -7  14   4      113.27      115.27      6.87 o 
  -6  14   4       25.05       17.68      5.14 o 
  -5  14   4      201.09      195.47      7.92 o 
  -4  14   4      484.42      474.67     11.94 o 
  -3  14   4      167.83      164.75      7.70 o 
  -2  14   4      172.80      188.11      9.41 o 
  -1  14   4       53.98       70.91      6.53 o 
   0  14   4        3.48       -6.15      7.20 o 
 -15  15   4        7.34       -0.67      9.27 o 
 -14  15   4       12.23       -2.86      6.28 o 
 -13  15   4       22.02       15.64      7.87 o 
 -12  15   4       64.07       65.94      6.79 o 
 -11  15   4       10.69       10.80      7.32 o 
 -10  15   4      206.84      195.07      7.76 o 
  -9  15   4       83.91      101.74      7.44 o 
  -8  15   4       47.97       56.13      6.61 o 
  -7  15   4      123.00      136.23      7.02 o 
  -6  15   4       14.83       11.21      5.56 o 
  -5  15   4      107.71       99.43      7.92 o 
  -4  15   4      198.43      232.98      8.59 o 
  -3  15   4       11.42       11.27      6.26 o 
  -2  15   4        0.55        3.74      6.59 o 
  -1  15   4        3.31       -0.28      7.18 o 
   0  15   4        0.53      -14.94     17.89 o 
 -14  16   4        9.24       22.39     14.73 o 
 -13  16   4       61.82       67.94      9.62 o 
 -12  16   4        5.59       11.69     10.03 o 
 -11  16   4      181.33      205.16     11.89 o 
 -10  16   4      181.54      238.42     11.79 o 
  -9  16   4        3.64       -0.17      5.97 o 
  -8  16   4       29.92       45.53      7.04 o 
  -7  16   4       35.18       17.82      7.22 o 
  -6  16   4        0.46       -6.19      6.19 o 
  -5  16   4       29.39       23.96      6.87 o 
  -4  16   4        5.54        0.87      6.63 o 
  -3  16   4       27.51       26.24      7.72 o 
  -2  16   4        3.63        6.43      7.54 o 
 -13  17   4        8.70       -2.08     12.20 o 
 -12  17   4        4.71       13.94     13.03 o 
 -11  17   4       13.75       32.13     10.66 o 
 -10  17   4      236.79      254.74     11.73 o 
  -9  17   4       55.36       54.53      7.84 o 
  -8  17   4      110.79      168.24     11.09 o 
  -7  17   4       27.02       27.06      7.76 o 
  -6  17   4       31.48       42.11      8.52 o 
  -5  17   4       12.85        5.40      8.43 o 
  -4  17   4       48.64       82.92     19.73 o 
  -1   1   5       58.67      132.96      5.95 o 
   0   1   5      349.66      171.24      3.30 o 
  -2   2   5     9821.94     9177.46    108.83 o 
  -1   2   5     2488.96     1760.78     38.76 o 
   0   2   5     4565.79     3929.05    137.71 o 
  -3   3   5      425.00      493.43      7.65 o 
  -2   3   5     2739.26     2433.41     20.36 o 
  -1   3   5     1545.47     1376.08     25.09 o 
   0   3   5        6.49       29.78      2.96 o 
  -4   4   5      923.65      968.51     12.34 o 
  -3   4   5      275.59      193.45      5.93 o 
  -2   4   5      708.25      837.78      7.86 o 
  -1   4   5      532.72      683.76      8.82 o 
   0   4   5      379.98      267.95      6.33 o 
  -5   5   5     4527.81     4660.73     57.53 o 
  -4   5   5      877.47      786.72      7.26 o 
  -3   5   5    11642.09    12924.24     99.31 o 
  -2   5   5     8183.46     8715.82     77.83 o 
  -1   5   5      142.73      172.16      3.73 o 
   0   5   5      227.76      272.39      5.82 o 
  -6   6   5     7906.29     8649.59     96.23 o 
  -5   6   5     1192.74     1263.18     11.48 o 
  -4   6   5     1015.51      999.68      8.90 o 
  -3   6   5      850.13      897.12      8.97 o 
  -2   6   5     1560.42     1616.35     16.29 o 
  -1   6   5      604.44      642.60     10.94 o 
   0   6   5      190.49      166.14      5.26 o 
  -7   7   5       60.18       55.76      4.57 o 
  -6   7   5     3293.10     3354.05     27.63 o 
  -5   7   5      994.14     1051.00     10.07 o 
  -4   7   5      353.72      416.02      4.96 o 
  -3   7   5      259.29      234.50      4.07 o 
  -2   7   5      771.22      785.96     12.36 o 
  -1   7   5      547.42      663.75      8.54 o 
   0   7   5      517.05      503.34     10.17 o 
  -8   8   5       21.07       19.76      4.30 o 
  -7   8   5     1055.48     1116.50     10.96 o 
  -6   8   5      202.97      193.25      4.43 o 
  -5   8   5      632.37      616.00      7.21 o 
  -4   8   5       39.55       19.73      2.02 o 
  -3   8   5      499.05      515.92      6.52 o 
  -2   8   5       43.41       28.73      2.71 o 
  -1   8   5     1151.40     1258.22     16.31 o 
   0   8   5      838.16      839.87     16.43 o 
  -9   9   5       31.03       21.95      4.03 o 
  -8   9   5      401.02      378.72      5.54 o 
  -7   9   5       20.18       29.42      2.63 o 
  -6   9   5      160.23      144.98      3.76 o 
  -5   9   5        9.05        3.98      2.02 o 
  -4   9   5      814.50      855.76      9.92 o 
  -3   9   5      291.19      318.51      5.52 o 
  -2   9   5      838.57      793.83     10.12 o 
  -1   9   5      981.68      935.32     11.23 o 
   0   9   5        0.02        1.78      4.23 o 
 -10  10   5       38.97       51.52      8.69 o 
  -9  10   5      376.27      374.36      6.61 o 
  -8  10   5      307.74      327.09      6.07 o 
  -7  10   5      707.52      659.99      9.36 o 
  -6  10   5      404.05      374.77      6.88 o 
  -5  10   5       38.69       41.63      3.77 o 
  -4  10   5     1613.02     1617.63     16.06 o 
  -3  10   5      271.53      252.61      5.69 o 
  -2  10   5      151.19      145.57      5.05 o 
  -1  10   5       74.21       64.97      3.75 o 
   0  10   5      613.01      558.68     13.65 o 
 -11  11   5       64.52       39.81     11.08 o 
 -10  11   5      120.14      136.13      5.92 o 
  -9  11   5      552.09      513.52      9.36 o 
  -8  11   5     1142.27     1121.43     14.06 o 
  -7  11   5      574.15      555.02      9.54 o 
  -6  11   5      349.00      340.79      6.97 o 
  -5  11   5       23.15       15.56      3.36 o 
  -4  11   5     1280.39     1297.67     16.54 o 
  -3  11   5      555.12      514.88      9.22 o 
  -2  11   5      118.09      114.17      4.98 o 
  -1  11   5      256.52      227.33      5.71 o 
   0  11   5       85.10       90.86      6.27 o 
 -12  12   5       68.56       57.07      9.45 o 
 -11  12   5        8.74        4.11      4.63 o 
 -10  12   5      423.68      413.48      8.73 o 
  -9  12   5      694.60      725.79     11.79 o 
  -8  12   5        3.77       -3.82      3.82 o 
  -7  12   5       95.83      116.95      5.68 o 
  -6  12   5      288.40      279.81      7.63 o 
  -5  12   5      618.18      614.01     12.65 o 
  -4  12   5      234.14      260.03      8.58 o 
  -3  12   5      620.30      606.31     11.56 o 
  -2  12   5       38.94       37.68      4.58 o 
  -1  12   5       89.80       83.16      6.45 o 
   0  12   5       11.46       15.39      6.28 o 
 -13  13   5        2.92        1.04      7.63 o 
 -12  13   5      111.33      117.02      8.27 o 
 -11  13   5      187.11      182.38      7.69 o 
 -10  13   5      315.58      281.64      7.86 o 
  -9  13   5      179.20      199.47      7.33 o 
  -8  13   5      691.15      712.24     11.83 o 
  -7  13   5      116.76      110.90      5.99 o 
  -6  13   5      199.01      219.27      7.61 o 
  -5  13   5      410.03      386.45     11.26 o 
  -4  13   5      209.94      206.66      8.22 o 
  -3  13   5       13.79       10.38      5.04 o 
  -2  13   5       70.72       66.39      8.48 o 
  -1  13   5      285.72      283.24      7.92 o 
   0  13   5      511.54      503.03     14.92 o 
 -14  14   5      230.60      237.71     13.46 o 
 -13  14   5       10.17        2.05      5.62 o 
 -12  14   5       37.41       48.39      7.99 o 
 -11  14   5      130.78      131.14     13.13 o 
 -10  14   5       13.59       17.15      5.69 o 
  -9  14   5       68.12       79.94      6.21 o 
  -8  14   5      268.04      276.20      8.41 o 
  -7  14   5       29.16       33.00      5.22 o 
  -6  14   5      457.91      490.53     12.03 o 
  -5  14   5      133.26      145.81      9.53 o 
  -4  14   5       94.02      100.44      7.65 o 
  -3  14   5      160.24      155.24      8.47 o 
  -2  14   5       40.72       36.97      6.27 o 
  -1  14   5      216.51      214.14      8.86 o 
   0  14   5       10.23        8.40      7.86 o 
 -15  15   5        6.88       -3.32      9.51 o 
 -14  15   5       81.82      103.28     10.09 o 
 -13  15   5       29.21       15.01      6.03 o 
 -12  15   5       11.99        2.06      5.83 o 
 -11  15   5      284.83      309.12     11.07 o 
 -10  15   5      280.85      288.98      9.62 o 
  -9  15   5      100.75      108.50      7.66 o 
  -8  15   5      276.55      248.34      9.38 o 
  -7  15   5       75.59       88.09      6.87 o 
  -6  15   5      151.25      167.70      8.09 o 
  -5  15   5      121.40      140.75      7.99 o 
  -4  15   5      166.22      191.61      8.55 o 
  -3  15   5       27.38       30.91      6.09 o 
  -2  15   5       39.64       52.43      6.67 o 
  -1  15   5       41.19       45.38      7.08 o 
   0  15   5        0.02       -8.79     17.52 o 
 -14  16   5       22.36       11.32      6.99 o 
 -13  16   5       66.85       76.61      7.57 o 
 -12  16   5       82.39       86.64     10.40 o 
 -11  16   5       52.38       49.28      7.79 o 
 -10  16   5       16.30        8.95      6.98 o 
  -9  16   5       45.09       48.40      7.05 o 
  -8  16   5       42.34       35.40      7.11 o 
  -7  16   5        0.06       -5.60      5.60 o 
  -6  16   5       35.32       38.83      6.96 o 
  -5  16   5       45.61       66.80     12.87 o 
  -4  16   5       52.31       65.44      7.72 o 
  -3  16   5       47.26       56.37     12.29 o 
  -2  16   5       29.81       20.03      7.94 o 
 -12  17   5       57.89       67.06     27.14 o 
 -11  17   5        9.31        2.35     10.10 o 
 -10  17   5       32.62       42.41      8.45 o 
  -9  17   5       22.34       18.92      7.81 o 
  -8  17   5       31.91       45.59      8.40 o 
  -7  17   5        3.91       -7.23      7.23 o 
  -6  17   5       45.52       42.12      8.00 o 
  -5  17   5       32.93       49.67      7.89 o 
   0   0   6    32400.31    31450.27    596.51 o 
  -1   1   6    24152.52    25016.43    273.16 o 
   0   1   6       84.23      109.00      5.99 o 
  -2   2   6     3215.20     3257.30     51.77 o 
  -1   2   6    15419.40    16194.09    151.44 o 
   0   2   6     4085.72     4022.03     54.15 o 
  -3   3   6     1557.30     1872.77     20.23 o 
  -2   3   6     8912.86     9935.38     93.48 o 
  -1   3   6      342.17      310.82      4.74 o 
   0   3   6      132.88      108.84      3.68 o 
  -4   4   6     2880.79     2871.22     30.51 o 
  -3   4   6    10770.29    11092.98     82.03 o 
  -2   4   6       16.67        3.93      0.86 o 
  -1   4   6     1948.21     1968.77     18.80 o 
   0   4   6     4103.62     4048.25     49.82 o 
  -5   5   6      500.80      409.35      6.83 o 
  -4   5   6      838.65      857.70      8.15 o 
  -3   5   6     1682.69     1801.62     14.46 o 
  -2   5   6       35.24       21.47      2.01 o 
  -1   5   6      205.75      249.18      4.36 o 
   0   5   6     4909.47     5282.22     64.65 o 
  -6   6   6     4261.22     4266.42     80.40 o 
  -5   6   6     1675.78     1826.42     15.83 o 
  -4   6   6     2929.97     3085.30     24.00 o 
  -3   6   6     2192.03     2097.38     18.53 o 
  -2   6   6      845.20      829.60      9.97 o 
  -1   6   6     4900.04     4736.44     45.04 o 
   0   6   6      331.54      398.22     11.79 o 
  -7   7   6     1483.30     1652.35     21.21 o 
  -6   7   6     3828.30     3926.68     31.99 o 
  -5   7   6     1562.58     1774.87     15.61 o 
  -4   7   6     2561.87     2764.08     22.93 o 
  -3   7   6     3541.13     3731.91     33.26 o 
  -2   7   6     4095.62     4282.41     40.04 o 
  -1   7   6       69.62       95.10      4.58 o 
   0   7   6        2.59        1.35      3.29 o 
  -8   8   6      169.71      168.79      7.60 o 
  -7   8   6      326.19      322.55      4.82 o 
  -6   8   6     1525.79     1645.25     14.93 o 
  -5   8   6      558.49      565.94      6.84 o 
  -4   8   6      685.75      693.70      7.92 o 
  -3   8   6      639.53      660.02      8.46 o 
  -2   8   6      594.90      645.08      8.50 o 
  -1   8   6     1641.41     1674.20     18.09 o 
   0   8   6        1.24        4.06      3.50 o 
  -9   9   6      326.35      300.59      7.64 o 
  -8   9   6      101.32       97.56      3.14 o 
  -7   9   6      191.59      151.01      3.83 o 
  -6   9   6        6.97       12.22      2.31 o 
  -5   9   6      102.77      112.49      3.37 o 
  -4   9   6       86.81       80.98      3.58 o 
  -3   9   6        8.99        3.78      2.21 o 
  -2   9   6      266.79      283.55      6.02 o 
  -1   9   6      277.92      258.45      5.64 o 
   0   9   6      238.61      255.91      7.87 o 
 -10  10   6       14.42        3.36      5.35 o 
  -9  10   6      587.63      559.22      7.78 o 
  -8  10   6      201.75      204.46      4.95 o 
  -7  10   6       54.81       50.65      3.28 o 
  -6  10   6       33.56       20.91      2.71 o 
  -5  10   6      622.66      602.01      8.40 o 
  -4  10   6      686.27      677.45      9.41 o 
  -3  10   6     1173.04     1181.65     14.15 o 
  -2  10   6      860.28      873.52     12.26 o 
  -1  10   6       90.40       83.48      4.05 o 
   0  10   6        0.74       -4.23      4.23 o 
 -11  11   6        4.16       -4.77      6.18 o 
 -10  11   6      113.40      107.77      7.30 o 
  -9  11   6      688.93      715.17     11.30 o 
  -8  11   6      115.96      136.98      5.45 o 
  -7  11   6     1205.45     1145.05     15.24 o 
  -6  11   6      108.05      127.97      5.40 o 
  -5  11   6      348.20      339.50      7.98 o 
  -4  11   6      311.23      272.63      8.09 o 
  -3  11   6      695.42      710.86     11.15 o 
  -2  11   6     1720.29     1766.16     21.28 o 
  -1  11   6      122.00      134.58      4.72 o 
   0  11   6       89.89       96.02      6.14 o 
 -12  12   6       31.45       32.01      7.49 o 
 -11  12   6      405.87      388.15     11.00 o 
 -10  12   6      631.91      613.17     10.82 o 
  -9  12   6      407.72      422.18      8.77 o 
  -8  12   6     1192.33     1173.54     15.99 o 
  -7  12   6      159.75      148.37      6.15 o 
  -6  12   6      387.67      372.66      8.23 o 
  -5  12   6      327.07      346.27      9.53 o 
  -4  12   6       97.95      116.92      6.82 o 
  -3  12   6      200.66      208.92      7.34 o 
  -2  12   6      270.32      254.54      9.83 o 
  -1  12   6       90.00       62.56      4.95 o 
   0  12   6      154.95      171.82     10.06 o 
 -13  13   6        2.33       -7.62      7.62 o 
 -12  13   6        4.02        2.61      5.42 o 
 -11  13   6      167.36      160.57      9.00 o 
 -10  13   6      394.39      388.69     11.25 o 
  -9  13   6      163.07      173.77      7.01 o 
  -8  13   6       74.35       69.09      5.37 o 
  -7  13   6      136.58      159.94      6.77 o 
  -6  13   6      400.77      388.98     11.25 o 
  -5  13   6      307.28      316.88      9.66 o 
  -4  13   6       62.51       45.91      6.95 o 
  -3  13   6      180.48      178.85      7.61 o 
  -2  13   6      219.96      215.90      7.87 o 
  -1  13   6      157.64      168.08      6.54 o 
   0  13   6      194.73      194.18     10.63 o 
 -14  14   6        8.00        6.69      8.57 o 
 -13  14   6       74.28       89.66      7.16 o 
 -12  14   6      129.20      149.47      9.70 o 
 -11  14   6       30.63       25.46      5.38 o 
 -10  14   6       92.29       99.26      7.07 o 
  -9  14   6      553.59      553.53     11.57 o 
  -8  14   6      135.63      124.30      6.83 o 
  -7  14   6        9.56        7.74      5.45 o 
  -6  14   6       48.71       59.66      6.59 o 
  -5  14   6      223.10      197.65      8.63 o 
  -4  14   6       69.63       69.92      6.76 o 
  -3  14   6      273.45      252.86      9.10 o 
  -2  14   6       41.90       37.38      5.97 o 
  -1  14   6       35.23       33.31      6.42 o 
   0  14   6       27.98       23.54      7.86 o 
 -15  15   6        8.38        7.01      9.62 o 
 -14  15   6       30.96       29.60      6.76 o 
 -13  15   6       19.58       12.56      6.06 o 
 -12  15   6       41.72       42.09      8.02 o 
 -11  15   6      147.50      148.29      9.44 o 
 -10  15   6       42.70       45.65      6.86 o 
  -9  15   6       31.21       24.35      7.95 o 
  -8  15   6       90.56       99.87      7.81 o 
  -7  15   6       15.25        4.29      5.86 o 
  -6  15   6       49.75       52.88      6.40 o 
  -5  15   6      158.29      189.23      9.51 o 
  -4  15   6       33.02       27.45      6.01 o 
  -3  15   6      157.86      181.87      9.67 o 
  -2  15   6       11.84        2.26      6.05 o 
  -1  15   6        5.01        0.97      6.30 o 
   0  15   6        3.44        8.89     11.90 o 
 -14  16   6       20.16       29.58      7.18 o 
 -13  16   6       18.08       10.39      7.44 o 
 -12  16   6       40.66       50.33      7.91 o 
 -11  16   6       21.66       16.90      8.28 o 
 -10  16   6      103.49      162.16     10.32 o 
  -9  16   6        5.85       -2.04      7.03 o 
  -8  16   6       64.17       72.95      8.44 o 
  -7  16   6       80.75       90.90      8.28 o 
  -6  16   6       17.84       18.22      6.33 o 
  -5  16   6       21.78       23.64      6.07 o 
  -4  16   6       81.40      111.30      8.13 o 
  -3  16   6       17.31       22.44     10.01 o 
  -2  16   6       38.63       41.19      8.60 o 
 -12  17   6       14.47       11.05     13.75 o 
 -11  17   6       97.71      112.48     13.06 o 
 -10  17   6      255.34      265.18     13.42 o 
  -9  17   6      112.24      134.86     10.24 o 
  -8  17   6        6.66        8.53      7.78 o 
  -7  17   6       30.87       17.98      8.20 o 
  -6  17   6       35.10       53.17      7.90 o 
  -5  17   6       35.22       36.51      7.86 o 
  -1   1   7    37124.28    39801.77    434.19 o 
   0   1   7     6374.44     5714.14     63.16 o 
  -2   2   7     6479.22     6504.24    101.17 o 
  -1   2   7    17742.98    17815.29    178.66 o 
   0   2   7    26565.83    26699.57    314.09 o 
  -3   3   7     1499.30     1645.58     19.63 o 
  -2   3   7     2006.31     2180.73     20.59 o 
  -1   3   7      875.13     1036.71     10.86 o 
   0   3   7        6.09        3.64      1.37 o 
  -4   4   7     2066.58     2175.52     23.68 o 
  -3   4   7     4956.12     5198.36     48.42 o 
  -2   4   7     4461.70     4781.56     39.36 o 
  -1   4   7      218.79      180.95      4.62 o 
   0   4   7       93.02      122.38      3.78 o 
  -5   5   7     1097.23     1135.86     13.71 o 
  -4   5   7     2593.02     2651.52     22.75 o 
  -3   5   7     1739.89     1636.20     13.94 o 
  -2   5   7     1211.03     1168.53     11.33 o 
  -1   5   7      765.45      934.32     10.14 o 
   0   5   7      630.06      653.39     14.38 o 
  -6   6   7      139.47      110.61      3.98 o 
  -5   6   7     1556.30     1635.73     14.43 o 
  -4   6   7     1517.04     1571.50     12.56 o 
  -3   6   7     1221.62     1206.12     11.37 o 
  -2   6   7      856.94      905.08     79.56 o 
  -1   6   7     5915.98     6154.88     56.27 o 
   0   6   7      185.21      147.60      4.86 o 
  -7   7   7       13.89        7.08      2.44 o 
  -6   7   7       89.85      105.99      3.16 o 
  -5   7   7     1731.91     1879.67     15.61 o 
  -4   7   7      322.51      307.52      4.62 o 
  -3   7   7      414.72      368.22      4.99 o 
  -2   7   7       59.79       84.28      2.91 o 
  -1   7   7       64.54       66.68      3.07 o 
   0   7   7     1525.22     1625.53     26.39 o 
  -8   8   7       27.26       14.55      2.80 o 
  -7   8   7      356.62      398.77      5.41 o 
  -6   8   7     1103.12     1138.14     11.50 o 
  -5   8   7      335.18      310.56      4.23 o 
  -4   8   7      232.86      243.94      4.18 o 
  -3   8   7       11.96        7.56      1.93 o 
  -2   8   7      212.07      226.74      4.44 o 
  -1   8   7      324.09      342.51      6.27 o 
   0   8   7        2.27        1.79      3.97 o 
  -9   9   7       66.12       73.46      4.74 o 
  -8   9   7       27.32       29.93      2.69 o 
  -7   9   7      197.40      204.40      6.13 o 
  -6   9   7     1140.02     1138.18     12.59 o 
  -5   9   7      457.60      486.45      7.07 o 
  -4   9   7      976.52      980.03     15.04 o 
  -3   9   7      733.61      759.46      9.34 o 
  -2   9   7     1111.38      994.44     12.11 o 
  -1   9   7      729.53      702.22      9.25 o 
   0   9   7      670.71      635.43     12.67 o 
 -10  10   7      835.52      794.51     34.24 o 
  -9  10   7       75.52       70.16      3.91 o 
  -8  10   7       76.93       74.01      4.15 o 
  -7  10   7      191.35      156.29      4.70 o 
  -6  10   7      629.87      602.74      8.89 o 
  -5  10   7      904.78      904.64     11.70 o 
  -4  10   7      178.42      183.02      4.77 o 
  -3  10   7       85.47       90.54      4.07 o 
  -2  10   7       64.24       85.32      5.60 o 
  -1  10   7       14.82        0.53      2.78 o 
   0  10   7      310.06      305.15      9.03 o 
 -11  11   7      124.46      124.77     13.25 o 
 -10  11   7      212.07      229.20      7.34 o 
  -9  11   7      932.85      892.07     12.17 o 
  -8  11   7       17.43       13.92      3.86 o 
  -7  11   7       39.06       29.29      3.94 o 
  -6  11   7      505.44      514.64      9.86 o 
  -5  11   7      344.82      391.20      8.64 o 
  -4  11   7      559.78      501.57     11.02 o 
  -3  11   7      165.41      150.25      5.73 o 
  -2  11   7      334.08      345.86      7.25 o 
  -1  11   7       40.59       46.87      3.93 o 
   0  11   7      156.53      140.43      7.80 o 
 -12  12   7      826.70      831.53     26.47 o 
 -11  12   7       92.32       96.09     10.04 o 
 -10  12   7        4.81        5.04      4.20 o 
  -9  12   7      196.43      200.39      6.54 o 
  -8  12   7     1345.78     1305.27     17.28 o 
  -7  12   7      491.25      491.24      9.39 o 
  -6  12   7      236.10      236.99      7.25 o 
  -5  12   7     1176.13     1220.06     21.21 o 
  -4  12   7      544.47      539.46     11.97 o 
  -3  12   7      175.35      180.79      7.58 o 
  -2  12   7      338.79      364.00      8.14 o 
  -1  12   7      177.29      186.85      6.22 o 
   0  12   7        0.87       -0.70      5.53 o 
 -13  13   7       91.94       80.32     11.20 o 
 -12  13   7       36.93       17.58      6.26 o 
 -11  13   7      239.11      223.66      7.70 o 
 -10  13   7      106.59      106.85      7.09 o 
  -9  13   7       15.67       12.39      5.11 o 
  -8  13   7      805.08      814.53     12.94 o 
  -7  13   7      182.28      200.64      8.22 o 
  -6  13   7      425.89      420.39     22.20 o 
  -5  13   7       17.46       -0.56      5.14 o 
  -4  13   7      536.52      522.18     13.25 o 
  -3  13   7       78.87       71.45      6.07 o 
  -2  13   7       91.99       92.36      6.52 o 
  -1  13   7      326.39      329.62      7.95 o 
   0  13   7      469.35      493.40     14.70 o 
 -14  14   7      118.58      126.68     14.26 o 
 -13  14   7        9.12       12.41      5.82 o 
 -12  14   7       16.78       10.63      5.66 o 
 -11  14   7      346.36      355.17     10.46 o 
 -10  14   7       84.77       71.82      7.40 o 
  -9  14   7       93.44       70.67      6.98 o 
  -8  14   7      134.81      151.92      7.30 o 
  -7  14   7      316.84      311.73      9.87 o 
  -6  14   7      154.80      150.00     15.49 o 
  -5  14   7       81.14       63.07      6.67 o 
  -4  14   7      117.75      126.40      9.81 o 
  -3  14   7       59.94       49.50      6.07 o 
  -2  14   7       93.86      106.41      8.46 o 
  -1  14   7       44.43       35.64      6.39 o 
   0  14   7       27.77       23.41     11.01 o 
 -15  15   7        0.22        5.19      9.33 o 
 -14  15   7       65.88       69.93      8.76 o 
 -13  15   7        4.77       -4.03      5.69 o 
 -12  15   7       33.43       33.60      7.03 o 
 -11  15   7       41.82       39.19      8.91 o 
 -10  15   7      149.28      171.26      8.88 o 
  -9  15   7       21.26       21.14      6.66 o 
  -8  15   7       79.09       79.96      8.29 o 
  -7  15   7       65.13       75.17      7.18 o 
  -6  15   7        0.03       -3.07      5.40 o 
  -5  15   7       29.86       31.86      5.87 o 
  -4  15   7       90.96       81.07      7.55 o 
  -3  15   7       95.43      113.18      8.15 o 
  -2  15   7        4.60       -0.13      6.41 o 
  -1  15   7      117.63      144.40      9.07 o 
   0  15   7       35.58       60.58     13.12 o 
 -14  16   7        2.25       -6.71      6.71 o 
 -13  16   7        2.28       -0.80      7.30 o 
 -12  16   7       26.55       20.59      7.30 o 
 -11  16   7       79.93      102.79      9.98 o 
 -10  16   7      187.49      225.63     10.59 o 
  -9  16   7       48.93       42.72      7.90 o 
  -8  16   7       61.31       72.37      8.50 o 
  -7  16   7       50.03       36.11      6.53 o 
  -6  16   7       20.70        7.79      6.20 o 
  -5  16   7       21.06       23.86      7.54 o 
  -4  16   7       68.96       84.93      7.66 o 
  -3  16   7      111.07      128.80      9.07 o 
  -2  16   7       44.13       63.24      7.91 o 
 -12  17   7        4.38       -6.37      7.16 o 
 -11  17   7        4.72      -10.40     10.50 o 
 -10  17   7       15.65       17.75      8.24 o 
  -9  17   7        3.78       -0.30      8.74 o 
  -8  17   7      183.01      254.01     11.81 o 
  -7  17   7       85.12       80.41      8.53 o 
  -6  17   7       18.41        8.31      7.04 o 
  -5  17   7       62.75       67.98      8.61 o 
  -1   1   8    11143.89    11257.43    123.28 o 
   0   1   8    21599.55    22002.12    239.40 o 
  -2   2   8      136.52      121.81      3.42 o 
  -1   2   8     4749.39     5361.43     44.08 o 
   0   2   8     5581.90     5856.79     74.06 o 
  -3   3   8     2167.00     2314.49     32.91 o 
  -2   3   8     1215.05     1364.66     14.36 o 
  -1   3   8      510.26      487.64      7.80 o 
   0   3   8     1454.14     1273.69     19.16 o 
  -4   4   8     5451.23     5573.48     57.55 o 
  -3   4   8     1946.61     1953.64     17.97 o 
  -2   4   8     2342.95     2398.74     22.55 o 
  -1   4   8     3696.92     4116.77     35.76 o 
   0   4   8     5751.61     6415.88     77.71 o 
  -5   5   8     1841.09     2152.35     23.93 o 
  -4   5   8     3545.35     3815.91     32.04 o 
  -3   5   8     4654.23     4890.96     38.68 o 
  -2   5   8     4732.46     4954.42     42.81 o 
  -1   5   8     5837.29     5988.66     54.29 o 
   0   5   8     1308.80     1458.76     20.26 o 
  -6   6   8        1.65        1.35      1.99 o 
  -5   6   8     1033.07     1012.41     14.30 o 
  -4   6   8      196.81      283.76      3.56 o 
  -3   6   8      593.29      649.38      6.97 o 
  -2   6   8      379.31      429.99      6.01 o 
  -1   6   8      747.41      924.62     10.75 o 
   0   6   8      183.76      198.72      5.40 o 
  -7   7   8     1593.61     1546.18     20.01 o 
  -6   7   8      661.20      636.76      7.08 o 
  -5   7   8      656.48      631.41      6.93 o 
  -4   7   8      917.58     1010.77      9.50 o 
  -3   7   8     1224.90     1142.93     11.24 o 
  -2   7   8      365.92      409.27      8.00 o 
  -1   7   8     1281.47     1358.62     14.88 o 
   0   7   8      642.49      662.01     13.68 o 
  -8   8   8      163.72      159.20      4.85 o 
  -7   8   8      197.36      223.87      3.94 o 
  -6   8   8      467.19      467.05      5.88 o 
  -5   8   8      748.78      797.15      8.73 o 
  -4   8   8     1362.91     1390.80     13.41 o 
  -3   8   8      551.08      662.46      8.02 o 
  -2   8   8      439.75      460.95      6.23 o 
  -1   8   8      353.44      354.11      6.82 o 
   0   8   8      192.31      199.97      7.58 o 
  -9   9   8      301.08      243.57      7.66 o 
  -8   9   8       21.17       19.99      2.38 o 
  -7   9   8      876.55      918.38     10.88 o 
  -6   9   8      844.51      825.71      9.97 o 
  -5   9   8      241.71      225.65      6.24 o 
  -4   9   8      743.32      810.22      9.12 o 
  -3   9   8      212.72      239.25      4.59 o 
  -2   9   8       39.40       20.46      2.76 o 
  -1   9   8      366.03      323.57      5.97 o 
   0   9   8      162.02      127.56      6.48 o 
 -10  10   8       25.73       18.46      6.20 o 
  -9  10   8      340.99      360.96      7.40 o 
  -8  10   8      228.09      177.62      4.78 o 
  -7  10   8      386.29      353.82      6.70 o 
  -6  10   8      162.30      158.75      4.70 o 
  -5  10   8       20.42       18.01      3.31 o 
  -4  10   8      390.93      386.76      8.15 o 
  -3  10   8      193.81      171.92      5.24 o 
  -2  10   8      311.41      261.66      7.25 o 
  -1  10   8      369.71      348.70      7.08 o 
   0  10   8      154.29      168.48      7.32 o 
 -11  11   8      108.09       25.87      8.82 o 
 -10  11   8      218.89      215.60      7.13 o 
  -9  11   8      187.64      170.89      5.62 o 
  -8  11   8      675.81      664.66     10.75 o 
  -7  11   8      939.41      916.16     13.12 o 
  -6  11   8      825.49      732.58     12.28 o 
  -5  11   8     1329.91     1412.41     19.20 o 
  -4  11   8     1726.76     1603.77     21.27 o 
  -3  11   8      643.38      615.00     11.25 o 
  -2  11   8        2.88       -3.39      3.39 o 
  -1  11   8      123.73      128.99      5.04 o 
   0  11   8        6.80        7.79      5.17 o 
 -12  12   8      127.39      159.83     13.23 o 
 -11  12   8      180.51      207.24      8.21 o 
 -10  12   8       60.44       50.26      5.26 o 
  -9  12   8      847.47      820.21     13.68 o 
  -8  12   8      995.83     1067.62     15.03 o 
  -7  12   8      611.19      591.92     10.38 o 
  -6  12   8       98.22       94.40      5.75 o 
  -5  12   8      313.65      315.03      9.96 o 
  -4  12   8      204.16      215.07      8.22 o 
  -3  12   8      500.27      494.93     11.44 o 
  -2  12   8      744.75      722.24     13.12 o 
  -1  12   8      224.03      221.90      6.52 o 
   0  12   8      147.37      152.61      8.28 o 
 -13  13   8        0.53        5.31      9.32 o 
 -12  13   8      158.89      153.43      7.97 o 
 -11  13   8        1.22       -0.06      4.47 o 
 -10  13   8      155.09      166.23      8.70 o 
  -9  13   8      331.31      341.12      9.93 o 
  -8  13   8      504.91      537.21     10.78 o 
  -7  13   8      448.71      460.77     11.11 o 
  -6  13   8      153.94      135.63      7.64 o 
  -5  13   8      244.47      243.77      8.84 o 
  -4  13   8       99.65      114.87      7.27 o 
  -3  13   8      445.05      426.62     11.72 o 
  -2  13   8       63.11       71.61      6.20 o 
  -1  13   8      141.46      150.42      8.47 o 
   0  13   8      446.14      446.59     13.86 o 
 -14  14   8        0.86       -2.65      9.30 o 
 -13  14   8        9.18        2.61      5.64 o 
 -12  14   8        3.88       -1.81      5.70 o 
 -11  14   8       42.36       35.19      5.94 o 
 -10  14   8       68.60       72.53      6.79 o 
  -9  14   8      121.43      112.74      8.18 o 
  -8  14   8      183.77      156.68      8.66 o 
  -7  14   8       53.12       57.64      7.05 o 
  -6  14   8      103.10       94.42      7.69 o 
  -5  14   8       73.44       81.97      7.12 o 
  -4  14   8      154.82      176.26      8.34 o 
  -3  14   8       33.74       12.50      5.22 o 
  -2  14   8       35.85       32.05      5.80 o 
  -1  14   8       47.27       40.44      8.55 o 
   0  14   8       85.55      125.28     14.99 o 
 -15  15   8        8.76       -4.67      9.61 o 
 -14  15   8        7.16       14.71      6.66 o 
 -13  15   8       10.88        5.72      6.38 o 
 -12  15   8       36.56       41.05      7.37 o 
 -11  15   8      243.43      255.05     10.58 o 
 -10  15   8       24.20       28.13      6.78 o 
  -9  15   8       34.47       56.97      7.60 o 
  -8  15   8       83.26       76.71      7.28 o 
  -7  15   8       23.10       30.40      6.47 o 
  -6  15   8      151.44      175.54      9.97 o 
  -5  15   8       18.63       15.09      5.97 o 
  -4  15   8       47.87       40.23      6.47 o 
  -3  15   8       11.85       13.72      5.87 o 
  -2  15   8       77.08       84.52      7.88 o 
  -1  15   8      174.36      178.93     10.66 o 
   0  15   8       48.48       65.64     18.99 o 
 -14  16   8       10.84        5.44      7.68 o 
 -13  16   8       23.55        6.47      7.53 o 
 -12  16   8        2.44        4.92      6.44 o 
 -11  16   8       40.85       40.75      8.41 o 
 -10  16   8       84.56      102.83      9.43 o 
  -9  16   8       47.50       47.21      7.90 o 
  -8  16   8        0.67       -1.62      7.31 o 
  -7  16   8        0.26        2.08      6.49 o 
  -6  16   8        4.62       -4.93      6.02 o 
  -5  16   8       24.64       28.41      6.60 o 
  -4  16   8       33.80       35.07      6.98 o 
  -3  16   8       47.41       51.68      9.36 o 
  -2  16   8       45.14       37.60      7.86 o 
 -12  17   8       26.11       20.66      8.04 o 
 -11  17   8       46.16       47.91     12.62 o 
 -10  17   8       22.10       16.58      7.82 o 
  -9  17   8       26.06       29.29      8.50 o 
  -8  17   8        7.34       10.06      7.28 o 
  -7  17   8       17.79       23.56      7.18 o 
  -6  17   8       30.11       22.40      7.18 o 
  -5  17   8       15.67       12.42      9.41 o 
   0   0   9      201.61      504.67     12.21 o 
  -1   1   9    47604.07    45993.97    500.53 o 
   0   1   9     2507.19     1906.15     54.92 o 
  -2   2   9     7075.37     8282.62     91.37 o 
  -1   2   9     1938.66     2137.01     23.83 o 
   0   2   9    10242.44    10743.99    128.86 o 
  -3   3   9     8560.46     8108.18    126.26 o 
  -2   3   9      285.14      452.36      6.91 o 
  -1   3   9     6601.87     6837.53     65.11 o 
   0   3   9       38.42       62.66      4.94 o 
  -4   4   9     1115.28     1363.43     17.23 o 
  -3   4   9     1742.49     1749.79     17.88 o 
  -2   4   9      449.11      369.94      5.03 o 
  -1   4   9      516.54      481.43      5.79 o 
   0   4   9       40.84       60.40      5.15 o 
  -5   5   9      878.96      969.18     12.17 o 
  -4   5   9     2611.58     2819.30     23.32 o 
  -3   5   9     1763.60     1747.62     16.33 o 
  -2   5   9      377.43      374.07      5.19 o 
  -1   5   9     1026.55     1000.73     10.92 o 
   0   5   9     2847.25     2845.84     36.98 o 
  -6   6   9     2630.07     2604.67     28.86 o 
  -5   6   9     5095.46     5115.74     39.27 o 
  -4   6   9      113.03       88.17      2.91 o 
  -3   6   9     1477.44     1618.87     14.72 o 
  -2   6   9     2652.48     2755.66     25.13 o 
  -1   6   9     2175.97     2371.11     22.04 o 
   0   6   9      121.61       92.66      5.38 o 
  -7   7   9     2079.11     2077.25     25.81 o 
  -6   7   9      125.96      111.35      2.75 o 
  -5   7   9      133.31      135.02      3.01 o 
  -4   7   9      143.04      139.41      2.78 o 
  -3   7   9     1906.12     1967.30     24.84 o 
  -2   7   9     3325.28     3652.51     34.65 o 
  -1   7   9     1447.83     1455.90     15.80 o 
   0   7   9       17.57       20.04      4.09 o 
  -8   8   9       37.61       27.25      3.71 o 
  -7   8   9       16.04        5.82      1.76 o 
  -6   8   9      297.66      300.34      4.78 o 
  -5   8   9     1185.83     1229.96     13.85 o 
  -4   8   9      766.24      795.00      8.67 o 
  -3   8   9       50.71       39.03      2.92 o 
  -2   8   9      170.86      191.90      4.26 o 
  -1   8   9      235.08      254.07      5.93 o 
   0   8   9        3.52       -3.50      4.14 o 
  -9   9   9     1090.30      986.41     17.02 o 
  -8   9   9      733.11      661.29      8.45 o 
  -7   9   9       12.86       11.91      2.73 o 
  -6   9   9      808.92      745.84     10.55 o 
  -5   9   9      874.73      862.47     11.73 o 
  -4   9   9      103.93      121.08      4.07 o 
  -3   9   9     1138.33     1034.29     13.66 o 
  -2   9   9       21.18       19.84      2.68 o 
  -1   9   9       62.80       67.65      3.52 o 
   0   9   9      496.18      424.16     11.60 o 
 -10  10   9      490.38      424.62     13.40 o 
  -9  10   9      420.02      421.21      8.95 o 
  -8  10   9      102.58      107.54      4.20 o 
  -7  10   9      428.97      386.15      7.03 o 
  -6  10   9       44.07       38.69      3.71 o 
  -5  10   9       19.43       13.28      3.28 o 
  -4  10   9       57.73       36.66      3.81 o 
  -3  10   9      107.55      103.98      4.76 o 
  -2  10   9      521.75      473.58      8.08 o 
  -1  10   9       48.21       39.32      4.08 o 
   0  10   9      141.26      161.86      7.22 o 
 -11  11   9      295.62      234.57     19.98 o 
 -10  11   9     1260.70     1266.90     18.44 o 
  -9  11   9      457.60      455.19      9.77 o 
  -8  11   9      203.65      222.05      6.46 o 
  -7  11   9       13.37       14.59      3.78 o 
  -6  11   9      195.08      204.93      6.84 o 
  -5  11   9      385.02      385.12      8.07 o 
  -4  11   9      250.42      236.10      7.70 o 
  -3  11   9      221.86      206.07      7.37 o 
  -2  11   9        2.71        2.82      3.46 o 
  -1  11   9       31.40       30.73      3.88 o 
   0  11   9      160.12      169.40      7.69 o 
 -12  12   9      561.03      335.88     25.02 o 
 -11  12   9      400.59      396.45      9.78 o 
 -10  12   9      310.82      317.92      8.60 o 
  -9  12   9       53.10       52.73      5.67 o 
  -8  12   9      235.01      229.38      7.26 o 
  -7  12   9      804.17      750.88     12.97 o 
  -6  12   9      275.95      272.75      8.63 o 
  -5  12   9       32.37       30.09      5.27 o 
  -4  12   9      140.83      121.92      7.19 o 
  -3  12   9      267.64      248.92      9.50 o 
  -2  12   9      107.28      105.71      6.39 o 
  -1  12   9       31.77       29.31      4.27 o 
   0  12   9      305.91      283.60      9.78 o 
 -13  13   9      446.58      446.45     19.27 o 
 -12  13   9       17.04        5.27      5.43 o 
 -11  13   9       64.07       74.68      6.31 o 
 -10  13   9      260.26      235.27      8.50 o 
  -9  13   9       47.41       32.90      5.52 o 
  -8  13   9       22.29       15.99      4.95 o 
  -7  13   9      526.31      538.22     13.33 o 
  -6  13   9      394.16      357.23     10.13 o 
  -5  13   9      411.67      426.10     12.13 o 
  -4  13   9      375.00      361.33     10.42 o 
  -3  13   9      173.42      186.06      8.28 o 
  -2  13   9      159.37      161.00      8.30 o 
  -1  13   9      254.22      236.85      8.39 o 
   0  13   9        5.21        9.88      8.07 o 
 -14  14   9       43.64       41.71     12.53 o 
 -13  14   9      216.21      216.91      9.05 o 
 -12  14   9       12.54       15.42      5.86 o 
 -11  14   9       43.85       49.80      6.79 o 
 -10  14   9      147.05      162.62      9.35 o 
  -9  14   9      170.88      184.67      8.65 o 
  -8  14   9      208.39      196.94     10.15 o 
  -7  14   9      438.87      470.20     12.13 o 
  -6  14   9      111.22      114.15      8.43 o 
  -5  14   9      307.99      328.76     10.27 o 
  -4  14   9       61.21       48.28      6.13 o 
  -3  14   9       28.96       28.28      5.58 o 
  -2  14   9      152.30      182.81      8.41 o 
  -1  14   9       18.99       11.51      6.04 o 
   0  14   9      240.43      210.84     17.15 o 
 -15  15   9        2.36        0.36      9.23 o 
 -14  15   9       41.08       44.90      7.09 o 
 -13  15   9       18.77       23.71      7.32 o 
 -12  15   9       92.81       93.66      7.91 o 
 -11  15   9       28.40       24.31      6.33 o 
 -10  15   9        3.36       -3.87      7.13 o 
  -9  15   9        6.92        9.29      6.51 o 
  -8  15   9       20.43       16.56      6.08 o 
  -7  15   9      162.24      183.75      9.99 o 
  -6  15   9      121.14      141.09      8.68 o 
  -5  15   9       29.72       26.83      6.00 o 
  -4  15   9       14.39       21.27      6.25 o 
  -3  15   9       47.01       52.52      6.41 o 
  -2  15   9        9.40        6.73      6.53 o 
  -1  15   9       55.80       50.91      9.42 o 
   0  15   9       52.20       71.93     26.92 o 
 -13  16   9       57.68       78.65      9.11 o 
 -12  16   9       48.80       54.16      7.58 o 
 -11  16   9       48.76       41.64      9.02 o 
 -10  16   9       68.95       56.77      8.05 o 
  -9  16   9      125.83      153.18     10.35 o 
  -8  16   9       33.75       39.40      7.76 o 
  -7  16   9       14.92        8.45      6.73 o 
  -6  16   9        4.12        9.56      6.10 o 
  -5  16   9       19.36       10.01      7.00 o 
  -4  16   9      124.74      131.41      9.28 o 
  -3  16   9       43.74       46.67     10.35 o 
 -11  17   9        2.01        3.71      8.94 o 
 -10  17   9       10.28        5.57      8.04 o 
  -9  17   9       16.28        7.77      7.79 o 
  -8  17   9        6.51        9.94      8.29 o 
  -7  17   9       20.15       24.86      7.00 o 
  -6  17   9        8.25        1.37      6.84 o 
  -1   1  10      390.18      374.13      7.51 o 
   0   1  10     2674.50     3061.34     34.96 o 
  -2   2  10     9231.15     9793.60    107.77 o 
  -1   2  10     7722.88     7976.75     62.32 o 
   0   2  10     6907.97     7362.08     89.15 o 
  -3   3  10      188.59      229.73     14.41 o 
  -2   3  10     1925.46     2135.80     21.83 o 
  -1   3  10      989.69      965.91     10.25 o 
   0   3  10     3811.63     4073.96     49.77 o 
  -4   4  10     1836.50     1953.54     26.08 o 
  -3   4  10     2248.28     2313.00     22.33 o 
  -2   4  10      317.14      296.65      4.31 o 
  -1   4  10     1311.75     1349.73     13.64 o 
   0   4  10    19186.46    19710.35    260.43 o 
  -5   5  10      104.39      116.84      4.29 o 
  -4   5  10     3108.86     3320.48     28.50 o 
  -3   5  10     9166.02    10314.95     97.80 o 
  -2   5  10     5948.35     6577.23     56.41 o 
  -1   5  10     1584.66     1646.37     15.86 o 
   0   5  10     2697.04     2641.50     34.29 o 
  -6   6  10      349.22      349.91      6.34 o 
  -5   6  10      209.06      185.78      4.00 o 
  -4   6  10     3275.67     3300.45     31.35 o 
  -3   6  10      926.30      903.82     10.13 o 
  -2   6  10     4207.78     4095.68     34.48 o 
  -1   6  10     1003.67     1066.92     11.82 o 
   0   6  10      106.12      128.80      4.75 o 
  -7   7  10       95.55      120.96      4.19 o 
  -6   7  10      563.81      563.04      6.30 o 
  -5   7  10      760.10      797.57      8.17 o 
  -4   7  10      704.36      827.31      8.14 o 
  -3   7  10      274.00      281.26      4.99 o 
  -2   7  10     1415.39     1336.94     14.47 o 
  -1   7  10      357.14      366.31      6.89 o 
   0   7  10     2186.24     2158.37     33.78 o 
  -8   8  10       29.98       15.47      3.22 o 
  -7   8  10       46.00       32.52      2.30 o 
  -6   8  10      176.34      116.74      3.37 o 
  -5   8  10      678.20      611.29      9.91 o 
  -4   8  10      596.20      668.11      8.15 o 
  -3   8  10      194.81      178.33      3.94 o 
  -2   8  10      815.19      848.60     12.21 o 
  -1   8  10      162.87      165.00      5.01 o 
   0   8  10      293.76      314.26     11.61 o 
  -9   9  10       70.45       64.47      6.63 o 
  -8   9  10      157.65      166.56      4.47 o 
  -7   9  10      182.57      154.54      4.48 o 
  -6   9  10      295.07      316.72      6.52 o 
  -5   9  10      644.63      563.74      9.67 o 
  -4   9  10      277.47      236.73      5.75 o 
  -3   9  10      432.61      446.22      8.64 o 
  -2   9  10      159.37      184.10      4.96 o 
  -1   9  10      193.45      176.21      5.49 o 
   0   9  10       35.07       34.22      5.54 o 
 -10  10  10       67.47       65.41      6.60 o 
  -9  10  10       74.42       62.22      4.33 o 
  -8  10  10      357.63      390.30      7.30 o 
  -7  10  10      738.34      700.97     10.02 o 
  -6  10  10      239.35      197.98      5.70 o 
  -5  10  10       41.11       28.11      3.62 o 
  -4  10  10      851.04      876.60     12.46 o 
  -3  10  10      273.50      237.42      7.50 o 
  -2  10  10      159.48      143.13      4.84 o 
  -1  10  10      494.30      435.18      7.95 o 
   0  10  10       13.20        7.60      4.81 o 
 -11  11  10     1082.51      991.96     25.60 o 
 -10  11  10       17.30       20.95      4.43 o 
  -9  11  10     1608.14     1566.34     19.69 o 
  -8  11  10      529.01      478.22      9.82 o 
  -7  11  10      596.28      616.66     11.23 o 
  -6  11  10      238.82      204.24      6.20 o 
  -5  11  10      360.70      313.86      8.02 o 
  -4  11  10      246.95      221.34      7.65 o 
  -3  11  10      462.51      456.29     10.60 o 
  -2  11  10       88.99      108.87      7.32 o 
  -1  11  10      128.12      130.27      5.39 o 
   0  11  10      228.65      183.14      9.37 o 
 -12  12  10       18.16        9.05      7.05 o 
 -11  12  10      261.48      252.96      8.16 o 
 -10  12  10       45.88       55.85      5.84 o 
  -9  12  10      484.43      438.11      9.78 o 
  -8  12  10      189.32      167.21      6.80 o 
  -7  12  10      927.42      986.21     15.45 o 
  -6  12  10      319.45      322.83      9.14 o 
  -5  12  10      340.12      304.33      9.10 o 
  -4  12  10      316.55      310.04      9.39 o 
  -3  12  10      252.12      223.06      9.04 o 
  -2  12  10      312.11      275.93      8.32 o 
  -1  12  10      205.35      178.87      6.91 o 
   0  12  10       39.86       32.32      6.41 o 
 -13  13  10       14.08        5.01      8.80 o 
 -12  13  10       71.57       64.61      6.81 o 
 -11  13  10      108.21      112.68      8.30 o 
 -10  13  10       24.11       23.97      5.32 o 
  -9  13  10       34.72       46.28      5.30 o 
  -8  13  10      122.49      126.04      7.62 o 
  -7  13  10        5.24        4.53      5.07 o 
  -6  13  10      255.69      207.56      9.14 o 
  -5  13  10        7.91        4.31      5.01 o 
  -4  13  10      276.94      281.78      9.48 o 
  -3  13  10       23.34       20.07      6.57 o 
  -2  13  10       55.65       53.64      5.93 o 
  -1  13  10      172.07      175.01      8.02 o 
   0  13  10        1.67        3.11     10.47 o 
 -14  14  10        1.07        0.30      8.24 o 
 -13  14  10       29.57       26.84      6.14 o 
 -12  14  10       21.75       20.94      6.12 o 
 -11  14  10      143.85      139.40      7.88 o 
 -10  14  10      115.26      128.41     10.74 o 
  -9  14  10      139.76      133.05      8.69 o 
  -8  14  10       46.45       41.06      6.21 o 
  -7  14  10      122.34      135.71     13.69 o 
  -6  14  10      107.69      107.56     11.17 o 
  -5  14  10       45.21       35.06      6.70 o 
  -4  14  10      129.48      118.19      7.98 o 
  -3  14  10       49.38       62.77      6.94 o 
  -2  14  10        6.38       -0.62      5.52 o 
  -1  14  10       37.72       41.58      7.10 o 
   0  14  10        0.05       -4.39     11.06 o 
 -14  15  10       70.72       81.85      8.04 o 
 -13  15  10       17.02       17.41      7.31 o 
 -12  15  10      123.55      141.20      9.64 o 
 -11  15  10       44.88       30.90      6.49 o 
 -10  15  10       99.32      100.00      9.65 o 
  -9  15  10      112.59      140.94      9.39 o 
  -8  15  10       10.00        0.72      6.63 o 
  -7  15  10       72.58       67.97      7.32 o 
  -6  15  10       15.79       23.91      6.42 o 
  -5  15  10       16.50       16.08      6.58 o 
  -4  15  10       98.77      103.34      7.45 o 
  -3  15  10       19.50        9.60      5.88 o 
  -2  15  10       56.07       74.33      8.59 o 
  -1  15  10       19.41       17.63      8.57 o 
 -13  16  10       37.62       35.96      8.02 o 
 -12  16  10       77.89       70.81      7.83 o 
 -11  16  10        0.72       -3.12      6.93 o 
 -10  16  10        4.34        8.40      8.01 o 
  -9  16  10       25.25       33.80      8.02 o 
  -8  16  10      149.99      189.69     10.04 o 
  -7  16  10       54.29       42.82      7.30 o 
  -6  16  10       72.66       99.47      9.83 o 
  -5  16  10       90.31      112.39      8.12 o 
  -4  16  10       15.85       21.67      6.86 o 
  -3  16  10       17.06       19.25      7.12 o 
 -11  17  10       75.10       68.60     10.93 o 
 -10  17  10       50.41       70.25     10.57 o 
  -9  17  10       65.08       63.70      9.44 o 
  -8  17  10       27.33       22.16      8.41 o 
  -7  17  10       98.09      106.25      9.45 o 
  -6  17  10       42.66       55.77     10.38 o 
  -1   1  11     1117.55      888.15     11.63 o 
   0   1  11    14167.32    13455.40    147.32 o 
  -2   2  11     2321.59     2101.59     24.78 o 
  -1   2  11     1789.72     2044.23     17.10 o 
   0   2  11      555.66      425.37     10.79 o 
  -3   3  11     1104.49     1143.26     30.29 o 
  -2   3  11     3228.60     2878.98     25.90 o 
  -1   3  11     3717.73     3487.21     30.93 o 
   0   3  11     1207.44     1517.67     28.78 o 
  -4   4  11     6038.18     6238.74     85.36 o 
  -3   4  11      161.26      148.19      3.47 o 
  -2   4  11     2441.56     2529.74     28.82 o 
  -1   4  11     1440.63     1462.56     14.73 o 
   0   4  11      702.04      801.07     29.22 o 
  -5   5  11     1417.49     1482.86     21.07 o 
  -4   5  11     1255.22     1340.93     13.42 o 
  -3   5  11      644.38      649.83     10.90 o 
  -2   5  11     4453.92     5047.75     43.77 o 
  -1   5  11     1811.97     1594.56     15.54 o 
   0   5  11        2.72       -1.04      2.30 o 
  -6   6  11        4.78        3.75      3.09 o 
  -5   6  11     1464.81     1513.61     14.53 o 
  -4   6  11     1192.18     1177.38     12.91 o 
  -3   6  11      443.09      455.29      5.93 o 
  -2   6  11     1436.65     1406.01     13.26 o 
  -1   6  11     1631.72     1692.50     17.46 o 
   0   6  11      339.51      364.62      7.89 o 
  -7   7  11      229.43      242.84      6.24 o 
  -6   7  11      310.44      281.46      4.77 o 
  -5   7  11      786.99      757.65      9.43 o 
  -4   7  11      420.09      455.76      6.09 o 
  -3   7  11      166.27      159.33      3.71 o 
  -2   7  11      772.29      815.53      9.43 o 
  -1   7  11     1130.23     1109.63     12.95 o 
   0   7  11     1711.93     1832.11     29.65 o 
  -8   8  11      830.46      764.78     12.70 o 
  -7   8  11     1261.48     1271.29     13.13 o 
  -6   8  11      942.04      914.44     11.43 o 
  -5   8  11      509.34      438.76      7.54 o 
  -4   8  11      169.43      169.83      4.26 o 
  -3   8  11      505.68      571.79      8.68 o 
  -2   8  11      182.55      183.43      5.39 o 
  -1   8  11       46.59       44.43      3.67 o 
   0   8  11      158.65      132.68      6.99 o 
  -9   9  11     1672.89     1556.78     26.78 o 
  -8   9  11     2342.65     2448.04     23.09 o 
  -7   9  11       10.09        8.72      2.77 o 
  -6   9  11      394.25      416.59      7.62 o 
  -5   9  11      457.88      438.67      7.86 o 
  -4   9  11      250.44      239.33      6.37 o 
  -3   9  11      734.80      716.10     14.39 o 
  -2   9  11      177.32      177.33      5.34 o 
  -1   9  11      187.03      150.81      5.24 o 
   0   9  11      137.25      127.40      7.47 o 
 -10  10  11      338.38      315.76     10.64 o 
  -9  10  11       11.19        7.72      3.14 o 
  -8  10  11      410.48      384.49      7.27 o 
  -7  10  11      435.49      442.49      8.89 o 
  -6  10  11      951.69      859.63     12.33 o 
  -5  10  11      836.62      807.05     11.86 o 
  -4  10  11      386.42      363.87      8.22 o 
  -3  10  11      130.84      127.68     12.21 o 
  -2  10  11      252.74      248.37      6.37 o 
  -1  10  11       50.60       49.85      4.22 o 
   0  10  11        2.16       13.80      5.52 o 
 -11  11  11       49.76       66.71      7.85 o 
 -10  11  11      873.36      812.23     15.20 o 
  -9  11  11      203.07      183.05      6.29 o 
  -8  11  11      608.71      587.72     11.06 o 
  -7  11  11      104.32      113.34      5.46 o 
  -6  11  11      138.40      126.46      5.66 o 
  -5  11  11      234.46      239.38      7.20 o 
  -4  11  11     1023.83     1026.15     16.92 o 
  -3  11  11       99.48       88.35      7.44 o 
  -2  11  11      182.32      150.70      6.58 o 
  -1  11  11       58.37       59.92      4.72 o 
   0  11  11      148.99      161.80      7.95 o 
 -12  12  11      187.22      186.67     16.89 o 
 -11  12  11      152.18      149.04      7.83 o 
 -10  12  11        1.46       -2.65      5.03 o 
  -9  12  11      109.33      101.93      5.79 o 
  -8  12  11      279.79      263.40      7.76 o 
  -7  12  11      293.31      296.39      9.87 o 
  -6  12  11       68.26       63.82      5.77 o 
  -5  12  11      233.54      241.40      8.26 o 
  -4  12  11       88.13       93.97      7.03 o 
  -3  12  11      330.01      268.05      9.26 o 
  -2  12  11       51.87       31.97      5.17 o 
  -1  12  11      101.90      102.13      6.07 o 
   0  12  11      221.18      190.98      8.86 o 
 -13  13  11        0.44        0.52      7.97 o 
 -12  13  11       41.39       33.69      5.99 o 
 -11  13  11        1.80       -2.15      5.24 o 
 -10  13  11      333.02      322.28     10.70 o 
  -9  13  11      111.79      115.76      6.81 o 
  -8  13  11      128.19      108.38      6.45 o 
  -7  13  11      253.16      237.18      8.52 o 
  -6  13  11        7.02        8.03      5.17 o 
  -5  13  11      116.17       95.99      7.98 o 
  -4  13  11      161.03      158.52      8.40 o 
  -3  13  11      197.35      183.01      8.44 o 
  -2  13  11      305.44      312.25      9.84 o 
  -1  13  11       43.63       29.58      5.83 o 
   0  13  11       12.02       -1.85      9.86 o 
 -14  14  11      345.81      417.27     20.78 o 
 -13  14  11       82.38       79.72      8.95 o 
 -12  14  11       10.81       12.64      6.16 o 
 -11  14  11        0.93       -1.26      5.49 o 
 -10  14  11        6.09       -3.50      5.28 o 
  -9  14  11       86.22       85.96      7.06 o 
  -8  14  11       24.37       25.42      5.70 o 
  -7  14  11       32.98       34.98      7.09 o 
  -6  14  11       80.86       77.19      7.04 o 
  -5  14  11      131.82      148.74      8.61 o 
  -4  14  11       56.18       53.68      6.99 o 
  -3  14  11      117.39      109.71      7.26 o 
  -2  14  11        7.46       -5.33      5.33 o 
  -1  14  11       78.27       95.11      9.84 o 
   0  14  11       56.41       51.94     12.74 o 
 -14  15  11       33.09       32.79      8.38 o 
 -13  15  11       11.81       20.24      9.34 o 
 -12  15  11       25.46       30.78      6.63 o 
 -11  15  11        0.19       -2.53      6.04 o 
 -10  15  11       23.16       25.96      8.09 o 
  -9  15  11        1.53       -2.61      6.42 o 
  -8  15  11       13.20       23.37      6.15 o 
  -7  15  11       14.63       10.21      6.38 o 
  -6  15  11       88.56       88.59     11.98 o 
  -5  15  11      146.26      171.72      9.10 o 
  -4  15  11        0.32        2.43      5.88 o 
  -3  15  11       45.91       45.41      6.84 o 
  -2  15  11      130.25      163.23      9.39 o 
  -1  15  11       17.09       14.65     10.38 o 
 -13  16  11       15.66       34.76      8.39 o 
 -12  16  11        4.24       -1.20      7.08 o 
 -11  16  11       77.03       78.78      8.88 o 
 -10  16  11       33.46       32.69      8.75 o 
  -9  16  11       68.14       93.90     10.69 o 
  -8  16  11        5.63       -2.23      6.80 o 
  -7  16  11        5.55        6.86      7.48 o 
  -6  16  11       21.75       24.35      7.23 o 
  -5  16  11       95.28      137.99      8.65 o 
  -4  16  11        3.56        0.17      6.38 o 
  -3  16  11       26.55       22.55      7.44 o 
 -10  17  11      105.52      147.39     12.61 o 
  -9  17  11       32.61       31.21      8.98 o 
  -8  17  11       25.61       27.32      9.03 o 
  -7  17  11       11.94        7.52      8.65 o 
   0   0  12     2268.42     1913.02     39.49 o 
  -1   1  12      697.88      777.64     10.57 o 
   0   1  12      897.34      854.08     43.04 o 
  -2   2  12      825.61      980.54     12.80 o 
  -1   2  12     1664.34     1506.74     13.11 o 
   0   2  12      900.44      990.67     15.44 o 
  -3   3  12      755.52      941.51     12.51 o 
  -2   3  12      469.90      427.92      8.13 o 
  -1   3  12      210.42      268.44      7.23 o 
   0   3  12     3685.00     3689.85     46.43 o 
  -4   4  12     6572.58     6939.11    121.43 o 
  -3   4  12     1539.77     1565.91     17.05 o 
  -2   4  12     1088.52     1200.81     14.50 o 
  -1   4  12      339.75      380.76      5.79 o 
   0   4  12     1145.30     1096.17     23.62 o 
  -5   5  12     2248.47     2605.81     34.46 o 
  -4   5  12      324.28      344.18      6.22 o 
  -3   5  12      282.09      275.85      6.67 o 
  -2   5  12     1228.89     1323.94     14.26 o 
  -1   5  12      845.90      860.68     11.01 o 
   0   5  12      456.36      486.34     10.10 o 
  -6   6  12      150.14      129.31      5.19 o 
  -5   6  12      943.41     1019.98     10.68 o 
  -4   6  12      634.67      728.81      8.59 o 
  -3   6  12       52.22       52.77      2.51 o 
  -2   6  12      478.70      593.19      7.72 o 
  -1   6  12     2079.53     2134.18     24.89 o 
   0   6  12      851.39      711.03     12.11 o 
  -7   7  12      363.55      334.79      7.41 o 
  -6   7  12      582.67      653.02      7.96 o 
  -5   7  12      227.77      263.23      4.83 o 
  -4   7  12      317.19      330.42      5.70 o 
  -3   7  12      550.13      525.08      7.45 o 
  -2   7  12      730.09      690.79      9.38 o 
  -1   7  12       48.49       35.49      3.69 o 
   0   7  12       79.49       41.98      7.03 o 
  -8   8  12      426.06      377.01      8.39 o 
  -7   8  12      508.24      502.43      7.32 o 
  -6   8  12      122.40      110.87      3.85 o 
  -5   8  12       70.43       65.79      3.68 o 
  -4   8  12        3.41        5.59      2.73 o 
  -3   8  12      272.28      187.39      4.77 o 
  -2   8  12      357.37      348.62      6.71 o 
  -1   8  12      457.44      476.66      8.29 o 
   0   8  12       83.72       67.45      6.06 o 
  -9   9  12     1021.83      971.69     17.22 o 
  -8   9  12      107.03      110.57      5.21 o 
  -7   9  12        2.25        0.41      2.57 o 
  -6   9  12      382.82      364.63      7.22 o 
  -5   9  12      870.18      971.45     13.11 o 
  -4   9  12      211.35      235.03      6.00 o 
  -3   9  12      549.12      512.15      9.60 o 
  -2   9  12      865.75      882.06     12.51 o 
  -1   9  12       47.56       55.17      4.25 o 
   0   9  12      639.33      624.89     14.76 o 
 -10  10  12      618.07      611.17     14.68 o 
  -9  10  12      381.87      359.09      7.38 o 
  -8  10  12      374.60      334.89      6.96 o 
  -7  10  12      600.81      595.00      9.89 o 
  -6  10  12      523.07      506.73      9.63 o 
  -5  10  12     1235.83     1181.37     15.54 o 
  -4  10  12       10.77       15.80      4.04 o 
  -3  10  12     1215.28     1202.93     18.60 o 
  -2  10  12      185.79      165.66      5.82 o 
  -1  10  12      288.36      289.48      7.21 o 
   0  10  12       86.74       76.75      7.30 o 
 -11  11  12      253.07      218.23     12.59 o 
 -10  11  12      515.82      461.41     13.87 o 
  -9  11  12      202.98      189.68      7.02 o 
  -8  11  12      808.97      786.39     12.34 o 
  -7  11  12      880.80      839.07     12.58 o 
  -6  11  12      907.68      940.59     13.62 o 
  -5  11  12      836.78      806.86     13.34 o 
  -4  11  12      996.80      945.11     14.94 o 
  -3  11  12      408.87      421.54      9.47 o 
  -2  11  12       85.68       99.37      6.17 o 
  -1  11  12      344.19      313.24      8.90 o 
   0  11  12       49.80       52.32      6.45 o 
 -12  12  12      121.50      142.30     13.34 o 
 -11  12  12       14.65        8.43      4.61 o 
 -10  12  12      307.29      342.59     10.00 o 
  -9  12  12      381.55      364.93      8.43 o 
  -8  12  12       36.96       38.41      5.04 o 
  -7  12  12       93.93      110.52      6.30 o 
  -6  12  12      402.28      343.04      9.71 o 
  -5  12  12      328.87      344.03      9.68 o 
  -4  12  12       25.62        7.15      4.83 o 
  -3  12  12       14.28       13.47      4.81 o 
  -2  12  12      202.41      227.50      7.95 o 
  -1  12  12      103.96       88.16      6.13 o 
   0  12  12        6.00       15.06      8.37 o 
 -13  13  12       74.27       73.34      9.84 o 
 -12  13  12      266.52      278.92      9.91 o 
 -11  13  12      221.86      260.65      9.27 o 
 -10  13  12      144.94      146.82      8.00 o 
  -9  13  12        4.63        0.87      4.48 o 
  -8  13  12      169.86      162.20      7.86 o 
  -7  13  12       44.71       31.63      5.71 o 
  -6  13  12        3.49       -4.08      4.85 o 
  -5  13  12       28.61       18.49      5.59 o 
  -4  13  12      171.14      165.30     11.09 o 
  -3  13  12       11.90       12.79      5.71 o 
  -2  13  12       43.78       46.21      6.55 o 
  -1  13  12        1.17       -1.29      5.27 o 
   0  13  12        0.58       -9.26     10.64 o 
 -14  14  12       40.62       43.33     10.05 o 
 -13  14  12       22.71       33.58      7.23 o 
 -12  14  12       34.52       35.44      6.72 o 
 -11  14  12       30.87       27.23      6.13 o 
 -10  14  12       63.85       71.05      7.71 o 
  -9  14  12        2.36       -0.27      5.25 o 
  -8  14  12      128.83      132.49      7.84 o 
  -7  14  12       34.90       18.00      5.90 o 
  -6  14  12      144.01      159.07      8.54 o 
  -5  14  12      103.06      114.68      7.83 o 
  -4  14  12       18.29       15.01      6.00 o 
  -3  14  12        0.66        3.48      5.45 o 
  -2  14  12       12.34        9.63      5.80 o 
  -1  14  12       27.88       28.52      8.52 o 
   0  14  12       20.43       10.42     14.91 o 
 -14  15  12       46.59       48.62      8.97 o 
 -13  15  12       17.77       21.73      7.71 o 
 -12  15  12        9.13       -2.64      6.24 o 
 -11  15  12       37.85       32.95      6.58 o 
 -10  15  12       65.00       77.28      9.10 o 
  -9  15  12        3.62       -6.29      7.07 o 
  -8  15  12       40.27       39.06      6.69 o 
  -7  15  12       70.64       77.55      7.78 o 
  -6  15  12       10.36        6.64      6.17 o 
  -5  15  12       16.82       25.58      6.71 o 
  -4  15  12       25.15       32.23      6.35 o 
  -3  15  12       23.14       19.92      6.50 o 
  -2  15  12      102.76      126.27      9.50 o 
  -1  15  12       23.81       25.81      9.01 o 
 -13  16  12       62.64       63.95     13.11 o 
 -12  16  12       85.27      128.81     10.20 o 
 -11  16  12       22.39       17.38      7.70 o 
 -10  16  12       25.24       14.93      8.67 o 
  -9  16  12       84.26      111.43      9.94 o 
  -8  16  12       53.59       44.05      8.38 o 
  -7  16  12       56.81       65.18      8.08 o 
  -6  16  12       12.58        6.23      6.99 o 
  -5  16  12       16.52        3.29      6.60 o 
  -4  16  12       27.54       32.91      7.25 o 
  -9  17  12      175.13      203.47     27.91 o 
  -8  17  12      136.51      209.06     30.74 o 
  -1   1  13     1702.21     1756.65     21.36 o 
   0   1  13      840.80      961.12     12.81 o 
  -2   2  13        1.05        3.17      1.80 o 
  -1   2  13      230.31      280.22      3.83 o 
   0   2  13       23.81       13.64      1.93 o 
  -3   3  13      858.90      944.11     12.73 o 
  -2   3  13     4564.88     4749.02     39.77 o 
  -1   3  13     3030.74     3161.09     27.14 o 
   0   3  13     1255.92     1309.85     18.49 o 
  -4   4  13     1365.15     1355.35     24.94 o 
  -3   4  13      115.10      157.86      4.26 o 
  -2   4  13      324.81      264.68      4.62 o 
  -1   4  13      542.05      536.64      7.44 o 
   0   4  13      286.18      249.47      6.58 o 
  -5   5  13     2339.22     2133.51     28.99 o 
  -4   5  13     1501.58     1498.49     16.78 o 
  -3   5  13     3403.41     3848.26     32.91 o 
  -2   5  13     4154.97     3972.22     45.17 o 
  -1   5  13      574.91      603.86      8.20 o 
   0   5  13      288.63      304.55      7.94 o 
  -6   6  13      339.95      324.24      7.64 o 
  -5   6  13     2746.62     2876.97     25.57 o 
  -4   6  13      742.38      720.60      9.11 o 
  -3   6  13      133.33      141.37      3.62 o 
  -2   6  13      186.20      159.51      3.71 o 
  -1   6  13     1135.53     1191.02     12.66 o 
   0   6  13      402.23      388.92     14.54 o 
  -7   7  13      112.13      117.48      5.36 o 
  -6   7  13      552.62      464.44      6.52 o 
  -5   7  13      734.96      725.29      8.49 o 
  -4   7  13      267.01      279.70      5.43 o 
  -3   7  13       81.35       72.66      3.31 o 
  -2   7  13      426.57      371.70      6.79 o 
  -1   7  13     1812.34     1719.91     19.60 o 
   0   7  13      963.72     1009.91     18.94 o 
  -8   8  13      554.25      534.82     10.15 o 
  -7   8  13      237.27      256.67      5.44 o 
  -6   8  13      288.14      278.91      5.76 o 
  -5   8  13      763.63      778.43     10.97 o 
  -4   8  13      458.42      398.96      7.85 o 
  -3   8  13      878.78      861.10     10.96 o 
  -2   8  13      110.11      118.56      4.70 o 
  -1   8  13       19.51       17.87      3.98 o 
   0   8  13      356.83      385.16     10.91 o 
  -9   9  13       18.58       28.94      5.09 o 
  -8   9  13      353.82      352.13      6.93 o 
  -7   9  13      414.20      423.81      7.50 o 
  -6   9  13      237.49      235.63      6.02 o 
  -5   9  13       34.35       37.23      3.71 o 
  -4   9  13      830.70      843.49     12.94 o 
  -3   9  13      219.20      214.06      6.55 o 
  -2   9  13      164.23      167.95      5.81 o 
  -1   9  13      320.95      328.67      7.38 o 
   0   9  13        8.18        1.25      6.16 o 
 -10  10  13       31.95       31.75      5.83 o 
  -9  10  13      172.64      155.25      5.76 o 
  -8  10  13      145.66      152.03      5.27 o 
  -7  10  13      496.82      552.70      9.54 o 
  -6  10  13       28.85       24.78      3.81 o 
  -5  10  13      166.12      166.13      5.83 o 
  -4  10  13      769.95      711.41     13.16 o 
  -3  10  13      265.56      239.16      9.12 o 
  -2  10  13      165.49      148.46      6.38 o 
  -1  10  13      103.33      113.20      5.68 o 
   0  10  13       48.52       29.32      6.35 o 
 -11  11  13      313.40      341.42     16.97 o 
 -10  11  13       86.08       85.38      6.60 o 
  -9  11  13     1040.24      973.09     16.59 o 
  -8  11  13       46.39       33.80      4.26 o 
  -7  11  13      309.81      290.74      7.33 o 
  -6  11  13       11.60        7.73      3.86 o 
  -5  11  13      527.72      498.31     10.26 o 
  -4  11  13      555.62      502.92     23.49 o 
  -3  11  13     1201.92     1140.87     17.29 o 
  -2  11  13      254.69      219.59      7.60 o 
  -1  11  13      192.01      167.96      7.14 o 
   0  11  13      439.90      450.39     11.93 o 
 -12  12  13       33.80       53.93     15.93 o 
 -11  12  13      106.89      114.05      7.94 o 
 -10  12  13      225.41      242.64      7.89 o 
  -9  12  13      231.40      226.83      7.54 o 
  -8  12  13       39.09       25.76      4.72 o 
  -7  12  13      207.67      200.75      7.05 o 
  -6  12  13      281.95      283.73      9.00 o 
  -5  12  13      220.64      210.84      8.10 o 
  -4  12  13      587.16      516.15     14.19 o 
  -3  12  13       20.95        5.74      4.72 o 
  -2  12  13      466.11      477.08     10.74 o 
  -1  12  13      541.14      546.82     11.66 o 
   0  12  13        7.39       -5.66      8.17 o 
 -13  13  13      136.98      144.96     17.65 o 
 -12  13  13       26.90       21.83      6.01 o 
 -11  13  13      100.27      106.39      7.64 o 
 -10  13  13       80.55       78.58      7.39 o 
  -9  13  13       32.74       35.50      5.31 o 
  -8  13  13       63.24       84.68      6.80 o 
  -7  13  13       51.31       48.68      6.12 o 
  -6  13  13       77.61       69.93      6.67 o 
  -5  13  13      166.52      171.06      8.28 o 
  -4  13  13        1.85       -3.23      5.03 o 
  -3  13  13      448.01      497.32     12.32 o 
  -2  13  13      157.94      192.02      8.86 o 
  -1  13  13       77.55       71.91      6.60 o 
   0  13  13       77.36       58.50     12.00 o 
 -14  14  13      160.60      189.00     17.11 o 
 -13  14  13       18.52       19.04      7.18 o 
 -12  14  13       29.54       27.53      6.47 o 
 -11  14  13      133.57      152.91      8.77 o 
 -10  14  13      180.80      192.80      8.40 o 
  -9  14  13       20.48       20.25      5.97 o 
  -8  14  13       38.76       39.34      6.31 o 
  -7  14  13       35.81       49.16      6.56 o 
  -6  14  13       88.36       78.56      7.39 o 
  -5  14  13       50.23       38.68      6.33 o 
  -4  14  13      140.62      142.11      9.62 o 
  -3  14  13       59.48       73.54      7.63 o 
  -2  14  13       70.26       69.32      7.02 o 
  -1  14  13       19.49       14.04      9.07 o 
   0  14  13       60.79       81.74     14.67 o 
 -14  15  13       96.67      107.93     12.72 o 
 -13  15  13       20.55       15.72      7.58 o 
 -12  15  13       13.30       10.08      6.43 o 
 -11  15  13       29.92       27.75      6.97 o 
 -10  15  13       43.21       48.96      7.98 o 
  -9  15  13       41.44       34.89      7.56 o 
  -8  15  13       26.80       14.87      6.38 o 
  -7  15  13       60.66       70.60      7.64 o 
  -6  15  13       13.98        1.69      6.41 o 
  -5  15  13       54.70       56.19      7.53 o 
  -4  15  13       10.01        8.05      6.59 o 
  -3  15  13       61.89       65.70      7.60 o 
  -2  15  13        8.69        5.62      7.57 o 
  -1  15  13      131.63      159.92     12.82 o 
 -12  16  13       14.62        9.81      7.25 o 
 -11  16  13       27.17       35.22      7.93 o 
 -10  16  13        6.22       10.52      8.76 o 
  -9  16  13        3.33       -2.60      8.57 o 
  -8  16  13       40.28       38.16      7.71 o 
  -7  16  13       28.25       49.59      7.63 o 
  -6  16  13       13.67       16.12      7.19 o 
  -5  16  13       32.07       32.38      7.69 o 
  -4  16  13       16.34       14.49      6.69 o 
  -1   1  14       30.20       13.18      2.68 o 
   0   1  14        3.70        7.53      6.55 o 
  -2   2  14     4112.46     4696.25     53.31 o 
  -1   2  14      291.70      307.81      4.48 o 
   0   2  14       51.81       87.85      4.02 o 
  -3   3  14     2992.39     3127.27     36.49 o 
  -2   3  14     2544.58     2873.69     23.86 o 
  -1   3  14     1320.10     1416.02     12.75 o 
   0   3  14      420.04      288.49      9.95 o 
  -4   4  14       78.34       92.39      5.56 o 
  -3   4  14      179.94      189.40      4.28 o 
  -2   4  14     1953.05     1863.17     17.98 o 
  -1   4  14      379.72      498.60      6.94 o 
   0   4  14        1.75        4.66      2.60 o 
  -5   5  14      644.18      650.56     18.26 o 
  -4   5  14     1367.97     1499.77     24.42 o 
  -3   5  14      118.65       75.26      4.37 o 
  -2   5  14      860.21      727.82      9.05 o 
  -1   5  14      344.96      259.37     27.91 o 
   0   5  14     2470.24     2327.83     31.27 o 
  -6   6  14     1443.48     1436.25     21.29 o 
  -5   6  14      348.26      378.84      5.90 o 
  -4   6  14      985.88      940.60     10.59 o 
  -3   6  14      278.22      266.49      4.75 o 
  -2   6  14      172.05      235.81      7.23 o 
  -1   6  14     1115.91     1160.47     12.49 o 
   0   6  14       19.49       25.06      4.45 o 
  -7   7  14      183.94      202.05      8.71 o 
  -6   7  14      387.77      370.87      5.81 o 
  -5   7  14       34.16       26.98      2.42 o 
  -4   7  14      907.21      915.61     12.75 o 
  -3   7  14     1734.46     1674.27     19.30 o 
  -2   7  14       70.95       64.17      3.38 o 
  -1   7  14       71.75       70.62      3.89 o 
   0   7  14      273.14      253.94      8.59 o 
  -8   8  14       82.88       61.32      5.04 o 
  -7   8  14      107.46      117.05      4.20 o 
  -6   8  14      213.27      212.16      4.90 o 
  -5   8  14       93.63       84.25      4.54 o 
  -4   8  14      590.37      558.59      9.65 o 
  -3   8  14      324.72      277.61      6.36 o 
  -2   8  14     1604.75     1467.69     17.78 o 
  -1   8  14       41.57       51.17      4.12 o 
   0   8  14       43.09       42.83      5.71 o 
  -9   9  14     1155.85     1072.20     20.88 o 
  -8   9  14      245.08      229.90      5.53 o 
  -7   9  14      377.13      368.40      7.02 o 
  -6   9  14      216.30      187.78      5.22 o 
  -5   9  14      820.94      864.51     12.29 o 
  -4   9  14     1610.35     1659.21     21.25 o 
  -3   9  14      183.05      172.40      6.33 o 
  -2   9  14       91.58      101.08      5.33 o 
  -1   9  14      191.97      174.61      5.74 o 
   0   9  14       11.07        1.57      5.05 o 
 -10  10  14       26.25       26.83      5.41 o 
  -9  10  14       66.98       65.60      4.96 o 
  -8  10  14      650.24      601.22      9.09 o 
  -7  10  14      137.34      152.57      5.26 o 
  -6  10  14       18.16       14.77      4.00 o 
  -5  10  14      374.69      307.53      7.27 o 
  -4  10  14       55.88       74.84      5.79 o 
  -3  10  14       27.97       20.71      4.37 o 
  -2  10  14       29.19       33.50      4.76 o 
  -1  10  14      428.44      455.47      9.00 o 
   0  10  14       57.19       37.77      6.69 o 
 -11  11  14      250.20      261.67     10.81 o 
 -10  11  14      103.43      116.16      6.41 o 
  -9  11  14       43.05       56.21      4.73 o 
  -8  11  14      272.42      251.62      6.61 o 
  -7  11  14      185.59      169.57      6.46 o 
  -6  11  14       27.89       22.34      4.35 o 
  -5  11  14      555.21      525.29     10.69 o 
  -4  11  14      290.38      272.67      8.69 o 
  -3  11  14      830.73      845.91     15.43 o 
  -2  11  14      231.39      208.41      7.43 o 
  -1  11  14       39.61       36.90      5.37 o 
   0  11  14       66.28       66.10      9.41 o 
 -12  12  14        4.11        2.84      9.07 o 
 -11  12  14       34.30       28.70      5.63 o 
 -10  12  14      205.65      216.69      7.61 o 
  -9  12  14       43.99       42.56      5.31 o 
  -8  12  14      194.91      198.87      6.68 o 
  -7  12  14       90.95       98.72      6.72 o 
  -6  12  14      123.40      147.39      7.73 o 
  -5  12  14       13.07       21.04      5.04 o 
  -4  12  14      335.09      324.72     27.11 o 
  -3  12  14       55.74       68.03      6.83 o 
  -2  12  14      317.93      289.86      8.69 o 
  -1  12  14       36.45       35.65      5.73 o 
   0  12  14        0.05       -7.54      7.54 o 
 -13  13  14        2.45       -5.33      9.75 o 
 -12  13  14       10.19        3.89      5.77 o 
 -11  13  14      265.03      255.76      9.26 o 
 -10  13  14      100.85       94.23      7.27 o 
  -9  13  14       29.24       19.61      5.19 o 
  -8  13  14      160.84      159.88      8.22 o 
  -7  13  14      128.54      140.50      8.37 o 
  -6  13  14       22.32       30.45      8.42 o 
  -5  13  14        0.08       -3.65      5.05 o 
  -4  13  14       25.29        6.00      5.69 o 
  -3  13  14      164.94      177.25      8.72 o 
  -2  13  14      114.20      146.08     11.88 o 
  -1  13  14        4.67        8.45      6.59 o 
   0  13  14       50.92       42.62     10.26 o 
 -14  14  14        4.71       16.47     12.20 o 
 -13  14  14       20.68       33.12      7.51 o 
 -12  14  14       41.85       36.15      6.78 o 
 -11  14  14      108.80      147.08      9.43 o 
 -10  14  14       24.02       21.62      5.95 o 
  -9  14  14       32.46       36.27      6.14 o 
  -8  14  14       55.90       29.53      6.29 o 
  -7  14  14       11.86       10.71      5.69 o 
  -6  14  14      301.43      307.44     10.35 o 
  -5  14  14       92.82       88.26     15.19 o 
  -4  14  14       17.04       11.75      6.13 o 
  -3  14  14       47.00       36.71      6.86 o 
  -2  14  14        5.21       -2.61      5.82 o 
  -1  14  14       68.30       73.81      8.60 o 
   0  14  14        1.05       -3.22     12.26 o 
 -13  15  14        5.50       11.55      7.87 o 
 -12  15  14       14.97       28.65      6.88 o 
 -11  15  14       33.75       34.19      7.49 o 
 -10  15  14       12.75       11.96      6.96 o 
  -9  15  14        5.87        2.43      6.15 o 
  -8  15  14       89.47       98.52      8.18 o 
  -7  15  14        5.61        0.19      5.98 o 
  -6  15  14       37.91       36.42      7.01 o 
  -5  15  14      139.42      149.48      9.24 o 
  -4  15  14       52.66       43.59      9.08 o 
  -3  15  14       61.93       77.58      9.72 o 
  -2  15  14       81.49      103.64     11.57 o 
 -12  16  14       77.94       98.14     10.51 o 
 -11  16  14       43.22       31.69      8.01 o 
 -10  16  14        4.08       -1.95      7.52 o 
  -9  16  14       91.91      125.34     10.40 o 
  -8  16  14        4.03       11.64      7.15 o 
  -7  16  14       24.11       16.48      7.32 o 
  -6  16  14        0.74        2.83      7.13 o 
  -5  16  14       17.71       13.73      7.61 o 
  -4  16  14       10.24       11.45      7.44 o 
   0   0  15     1947.86     1813.78     38.75 o 
  -1   1  15      685.01      640.81     13.45 o 
   0   1  15     1065.18     1286.60     16.78 o 
  -2   2  15     1486.24     1718.61     21.33 o 
  -1   2  15     4065.88     3762.85     30.71 o 
   0   2  15      138.77      141.45      4.19 o 
  -3   3  15     1307.11     1230.98     20.20 o 
  -2   3  15     5214.74     5113.04     41.05 o 
  -1   3  15     1857.45     1871.83     16.33 o 
   0   3  15     1843.23     2006.02     24.71 o 
  -4   4  15        0.59       -1.33      1.83 o 
  -3   4  15     1905.49     1989.57     18.19 o 
  -2   4  15      177.72      162.71      6.35 o 
  -1   4  15      632.39      579.65      7.36 o 
   0   4  15       72.36       77.80      4.85 o 
  -5   5  15        0.45       -0.37      2.58 o 
  -4   5  15      709.39      657.29      9.12 o 
  -3   5  15      108.91      117.05      3.75 o 
  -2   5  15     2554.90     2739.92     30.41 o 
  -1   5  15      951.83      842.90     12.44 o 
   0   5  15       24.25       28.70      5.65 o 
  -6   6  15      369.25      320.57      7.87 o 
  -5   6  15      371.18      352.79      6.09 o 
  -4   6  15       40.88       39.20      3.05 o 
  -3   6  15     1501.19     1471.65     15.10 o 
  -2   6  15      810.03      774.04     10.38 o 
  -1   6  15      776.43      822.55     10.25 o 
   0   6  15       33.71       21.40      5.10 o 
  -7   7  15      163.47      138.14      6.12 o 
  -6   7  15        9.99        1.12      2.19 o 
  -5   7  15     1212.21     1126.02     12.51 o 
  -4   7  15      660.07      630.77      8.84 o 
  -3   7  15       85.85       76.78      3.89 o 
  -2   7  15      273.24      300.70      5.89 o 
  -1   7  15       13.46        9.66      2.97 o 
   0   7  15      225.94      217.78      8.24 o 
  -8   8  15       45.46       37.39      6.84 o 
  -7   8  15      391.03      375.52      6.97 o 
  -6   8  15        3.59        3.22      2.58 o 
  -5   8  15      610.72      555.03      8.50 o 
  -4   8  15      228.77      192.80      7.52 o 
  -3   8  15      557.30      569.63      9.33 o 
  -2   8  15      638.37      683.87     10.51 o 
  -1   8  15      340.97      330.31      7.63 o 
   0   8  15      454.23      408.50     11.28 o 
  -9   9  15       71.13       36.89      5.90 o 
  -8   9  15      341.45      389.68      7.09 o 
  -7   9  15       58.11       38.99      3.36 o 
  -6   9  15      692.20      673.83     10.52 o 
  -5   9  15       86.53      100.24      4.85 o 
  -4   9  15      921.33      978.21     14.58 o 
  -3   9  15      156.04      168.53      6.39 o 
  -2   9  15      672.17      639.70     12.48 o 
  -1   9  15       47.31       33.31      4.21 o 
   0   9  15        2.52        0.41      6.01 o 
 -10  10  15        8.28        9.64      9.32 o 
  -9  10  15       96.75      120.79      5.38 o 
  -8  10  15       45.82       38.13      3.67 o 
  -7  10  15      707.71      718.93     10.74 o 
  -6  10  15      517.78      452.97      9.41 o 
  -5  10  15      117.44      138.35      5.82 o 
  -4  10  15       54.68       53.92      4.94 o 
  -3  10  15      549.16      533.31     10.70 o 
  -2  10  15     1243.06     1268.96     18.46 o 
  -1  10  15       63.76       59.83      6.12 o 
   0  10  15      467.00      404.89     14.05 o 
 -11  11  15        0.05        1.58      6.66 o 
 -10  11  15       18.33       13.47      4.15 o 
  -9  11  15       16.22       13.58      4.06 o 
  -8  11  15      103.72      134.47      5.44 o 
  -7  11  15      203.44      195.74      6.29 o 
  -6  11  15      324.42      285.86      7.87 o 
  -5  11  15      474.80      497.24     10.37 o 
  -4  11  15      952.22      882.14     15.89 o 
  -3  11  15      376.57      354.46      9.87 o 
  -2  11  15      172.76      162.96      7.08 o 
  -1  11  15      371.80      380.71      9.68 o 
   0  11  15        9.01       19.30      8.64 o 
 -12  12  15       62.44       42.83      9.21 o 
 -11  12  15       48.10       31.94      6.80 o 
 -10  12  15       12.70       14.89      6.15 o 
  -9  12  15      371.66      368.75      9.42 o 
  -8  12  15       76.89       67.00      5.22 o 
  -7  12  15       89.96       80.34      6.46 o 
  -6  12  15        9.58       -0.37      4.47 o 
  -5  12  15      806.59      779.99     13.83 o 
  -4  12  15        7.86        7.49      4.58 o 
  -3  12  15      102.87      101.71      6.75 o 
  -2  12  15       21.70       12.97      5.15 o 
  -1  12  15      178.20      202.80      8.30 o 
   0  12  15       11.08        2.56      9.31 o 
 -13  13  15       10.35        9.54     10.81 o 
 -12  13  15       14.61        4.52      6.05 o 
 -11  13  15       43.61       48.64      6.60 o 
 -10  13  15      128.66      117.08      6.95 o 
  -9  13  15      366.30      336.18     11.18 o 
  -8  13  15       29.36       42.14      5.89 o 
  -7  13  15      133.37      146.37      8.14 o 
  -6  13  15      141.06      178.46      8.66 o 
  -5  13  15       25.79       23.30      5.84 o 
  -4  13  15      130.47      108.73     13.79 o 
  -3  13  15      214.19      222.23      8.84 o 
  -2  13  15        4.95        1.00      5.63 o 
  -1  13  15       87.17      106.54      8.39 o 
   0  13  15       20.22        9.29      9.03 o 
 -14  14  15        0.05       -1.99     12.37 o 
 -13  14  15       63.73       68.84     10.57 o 
 -12  14  15       56.98       66.96      8.31 o 
 -11  14  15      106.18      123.09      8.44 o 
 -10  14  15       69.28       88.46      8.20 o 
  -9  14  15      169.21      206.52      8.81 o 
  -8  14  15      143.19      186.88      8.78 o 
  -7  14  15       36.92       35.80      6.55 o 
  -6  14  15       71.08       79.61      7.40 o 
  -5  14  15      163.66      145.45      8.83 o 
  -4  14  15       11.63       13.52      6.31 o 
  -3  14  15       25.31       20.24      6.50 o 
  -2  14  15      104.58      116.30      9.38 o 
  -1  14  15       25.80       26.79      7.89 o 
   0  14  15       14.00       26.29     13.10 o 
 -13  15  15      135.14      159.61     10.20 o 
 -12  15  15       14.25       21.72      7.01 o 
 -11  15  15        4.99       -2.91      9.64 o 
 -10  15  15       48.49       36.47      7.59 o 
  -9  15  15       25.68       23.73      7.45 o 
  -8  15  15       35.32       48.20      7.25 o 
  -7  15  15       79.71       67.44      7.80 o 
  -6  15  15       60.64       77.02      9.56 o 
  -5  15  15        8.69        2.61      6.69 o 
  -4  15  15       40.33       33.49      7.24 o 
  -3  15  15      267.21      285.13     11.03 o 
  -2  15  15      103.84      125.06     15.93 o 
 -11  16  15       31.41       30.52      8.22 o 
 -10  16  15       41.78       40.78      9.38 o 
  -9  16  15        5.53       13.51      8.76 o 
  -8  16  15      150.58      193.91     10.48 o 
  -7  16  15       36.19       31.54      8.91 o 
  -6  16  15       18.60       13.42      8.77 o 
  -5  16  15       25.69       39.62      8.12 o 
  -1   1  16     1351.06     1274.88     16.73 o 
   0   1  16      139.95      210.12     11.29 o 
  -2   2  16     1258.33     1339.27     17.40 o 
  -1   2  16     2314.42     2417.35     20.59 o 
   0   2  16      825.42      890.99     13.29 o 
  -3   3  16       60.63       54.81      3.59 o 
  -2   3  16     1488.69     1448.04     13.99 o 
  -1   3  16     1355.00     1400.57     12.85 o 
   0   3  16      774.29      817.37     11.94 o 
  -4   4  16        0.31        7.34      2.78 o 
  -3   4  16        9.49        8.04      1.95 o 
  -2   4  16      697.33      746.41      8.34 o 
  -1   4  16      501.80      464.09      6.49 o 
   0   4  16      920.48      882.23     16.40 o 
  -5   5  16       16.60        9.53      2.66 o 
  -4   5  16       47.46       39.90      3.44 o 
  -3   5  16      479.55      510.81      7.77 o 
  -2   5  16      239.71      236.98      4.73 o 
  -1   5  16     1328.78     1472.28     18.19 o 
   0   5  16      491.98      523.80     12.98 o 
  -6   6  16      216.26      249.30      7.13 o 
  -5   6  16      382.82      367.19      6.67 o 
  -4   6  16      523.17      596.28      7.90 o 
  -3   6  16      107.43      103.84      3.96 o 
  -2   6  16      287.54      286.54      6.18 o 
  -1   6  16     1102.29     1075.96     13.55 o 
   0   6  16        1.16       -3.80      3.80 o 
  -7   7  16     1211.01     1228.82     19.56 o 
  -6   7  16       96.52       96.81      3.83 o 
  -5   7  16      707.06      673.42     10.35 o 
  -4   7  16      375.37      349.68      6.08 o 
  -3   7  16       50.62       66.28      4.14 o 
  -2   7  16      903.13      981.75     13.15 o 
  -1   7  16       52.53       57.25      5.49 o 
   0   7  16        2.50        3.48      4.06 o 
  -8   8  16       27.99       21.21      5.15 o 
  -7   8  16      262.68      268.24      6.14 o 
  -6   8  16      235.11      233.90      5.32 o 
  -5   8  16     1845.61     1651.77     19.37 o 
  -4   8  16      516.57      470.42      8.93 o 
  -3   8  16      514.56      473.59      8.58 o 
  -2   8  16      112.90      117.90      5.10 o 
  -1   8  16      644.18      645.72     11.10 o 
   0   8  16      391.06      406.44     11.48 o 
  -9   9  16        0.01       -2.82      4.86 o 
  -8   9  16      111.48      106.56      5.23 o 
  -7   9  16      112.37       96.97      4.37 o 
  -6   9  16       16.08       17.02      3.03 o 
  -5   9  16      611.25      572.02      9.69 o 
  -4   9  16      339.11      325.14      7.25 o 
  -3   9  16     1096.18     1057.88     15.84 o 
  -2   9  16     1026.88      989.27     15.28 o 
  -1   9  16      202.02      195.62      6.18 o 
   0   9  16       27.68       22.91      6.24 o 
 -10  10  16       69.68       50.23      6.71 o 
  -9  10  16      187.52      185.04      6.38 o 
  -8  10  16       69.59       42.67      3.82 o 
  -7  10  16      360.81      287.44      6.76 o 
  -6  10  16       71.02       65.10      4.76 o 
  -5  10  16      293.50      262.11      7.42 o 
  -4  10  16      253.11      249.42      7.51 o 
  -3  10  16      636.59      650.46     12.07 o 
  -2  10  16       77.87      100.20      7.24 o 
  -1  10  16      315.86      314.80      8.73 o 
   0  10  16      472.31      485.99     13.77 o 
 -11  11  16       56.76       46.88      8.02 o 
 -10  11  16       22.09       13.21      4.25 o 
  -9  11  16      458.93      398.70      9.32 o 
  -8  11  16       41.58       26.60      4.05 o 
  -7  11  16      104.79      117.77      5.47 o 
  -6  11  16       26.62       19.36      4.45 o 
  -5  11  16      368.38      328.27      8.69 o 
  -4  11  16      347.68      381.46      9.32 o 
  -3  11  16       75.95       52.63      5.48 o 
  -2  11  16      141.03      142.37      7.16 o 
  -1  11  16      115.05      125.76      6.98 o 
   0  11  16       29.13       26.95      8.50 o 
 -12  12  16       23.78       23.57     10.31 o 
 -11  12  16      107.12      132.83      9.74 o 
 -10  12  16      147.21      161.66      7.41 o 
  -9  12  16      224.60      238.80      8.45 o 
  -8  12  16      171.57      178.13      6.92 o 
  -7  12  16       87.48       87.23      6.67 o 
  -6  12  16       16.44       15.16      4.73 o 
  -5  12  16        1.94       -1.27      4.53 o 
  -4  12  16       73.48       73.89      6.13 o 
  -3  12  16      109.16      118.25      7.03 o 
  -2  12  16      132.28      122.50      7.11 o 
  -1  12  16       97.18       72.31      7.18 o 
   0  12  16      229.79      280.84     25.52 o 
 -13  13  16        6.73        2.63     10.51 o 
 -12  13  16       51.34       30.57      9.64 o 
 -11  13  16       11.04        8.89      7.33 o 
 -10  13  16      265.98      260.11      8.62 o 
  -9  13  16       51.98       58.78      6.54 o 
  -8  13  16      302.76      288.89      8.81 o 
  -7  13  16      239.29      246.69      8.95 o 
  -6  13  16       71.87       59.03      8.34 o 
  -5  13  16       14.42       13.86      5.86 o 
  -4  13  16       96.73      100.81      8.27 o 
  -3  13  16      103.41      135.22      8.48 o 
  -2  13  16      153.50      177.09      8.57 o 
  -1  13  16      233.89      237.75      9.74 o 
   0  13  16       64.58       71.96     10.85 o 
 -14  14  16        1.42       -3.99     11.71 o 
 -13  14  16        7.55        3.52      8.38 o 
 -12  14  16       32.94       34.39      7.03 o 
 -11  14  16      119.54      123.96      9.60 o 
 -10  14  16      169.41      182.67     10.23 o 
  -9  14  16       19.22       19.10      5.88 o 
  -8  14  16        9.68       12.88      6.00 o 
  -7  14  16        0.02       -2.13      5.67 o 
  -6  14  16       25.19       20.31      6.47 o 
  -5  14  16       44.92       35.40      6.62 o 
  -4  14  16       17.69       23.13      6.58 o 
  -3  14  16       19.46       16.15      6.62 o 
  -2  14  16       19.07       33.08      7.96 o 
  -1  14  16       59.48       78.58     10.31 o 
   0  14  16       33.86       45.34     13.83 o 
 -13  15  16        5.41       -4.83      8.74 o 
 -12  15  16      115.90      164.32     12.37 o 
 -11  15  16       23.12       16.35      7.25 o 
 -10  15  16       68.01       81.87      8.88 o 
  -9  15  16        9.91        3.03      6.28 o 
  -8  15  16       15.27       21.57      6.82 o 
  -7  15  16      117.31      121.40     16.45 o 
  -6  15  16       70.75       79.77      8.10 o 
  -5  15  16        5.97        2.42      6.75 o 
  -4  15  16       81.87       92.85      8.48 o 
  -3  15  16        6.59        3.76      7.22 o 
  -2  15  16        7.30       22.02     12.88 o 
 -10  16  16       88.60      106.76      9.76 o 
  -9  16  16       76.71       97.07     11.18 o 
  -8  16  16       24.11       32.01      7.72 o 
  -7  16  16       10.55       10.61      7.34 o 
  -6  16  16       99.36      141.61     10.75 o 
  -1   1  17      929.48      915.80     13.08 o 
   0   1  17      979.44      968.42     13.63 o 
  -2   2  17       12.50       31.41      3.38 o 
  -1   2  17     2581.52     2607.36     22.19 o 
   0   2  17        6.30       40.15      4.27 o 
  -3   3  17      193.83      156.43      5.29 o 
  -2   3  17       38.87       19.96      2.16 o 
  -1   3  17     1244.36     1475.51     13.52 o 
   0   3  17     1421.63     1287.76     17.24 o 
  -4   4  17      769.42      825.47     13.72 o 
  -3   4  17      657.30      642.41      7.56 o 
  -2   4  17      339.77      340.83      5.13 o 
  -1   4  17      324.07      257.88      4.48 o 
   0   4  17      429.07      445.72     17.85 o 
  -5   5  17       35.60       15.61      3.21 o 
  -4   5  17      122.59      101.04      3.46 o 
  -3   5  17     1405.31     1480.08     15.32 o 
  -2   5  17       50.79       53.94      3.06 o 
  -1   5  17     1377.12     1340.17     15.73 o 
   0   5  17       80.21       63.50      5.57 o 
  -6   6  17        0.09        1.70      3.16 o 
  -5   6  17      442.34      430.00      6.97 o 
  -4   6  17      159.13      151.05      4.03 o 
  -3   6  17      173.96      147.32      4.19 o 
  -2   6  17      220.05      201.37      4.97 o 
  -1   6  17       58.20       58.77      4.35 o 
   0   6  17      313.52      254.41     10.57 o 
  -7   7  17     1928.72     1916.49     44.39 o 
  -6   7  17      776.02      752.26      9.74 o 
  -5   7  17      463.11      419.63      7.67 o 
  -4   7  17      138.86      113.39      4.25 o 
  -3   7  17      393.12      348.66      7.48 o 
  -2   7  17      255.40      226.31      7.48 o 
  -1   7  17      141.83      163.13      6.49 o 
   0   7  17      139.26      159.56      9.11 o 
  -8   8  17      356.90      334.27     10.46 o 
  -7   8  17      322.25      362.09      7.10 o 
  -6   8  17      390.71      383.23      7.16 o 
  -5   8  17       33.20       26.15      3.59 o 
  -4   8  17        5.30       -0.78      3.03 o 
  -3   8  17      552.95      514.23      9.14 o 
  -2   8  17      276.17      256.46      7.14 o 
  -1   8  17       43.56       40.55      4.12 o 
   0   8  17        0.13        4.20      5.11 o 
  -9   9  17     1234.07     1136.81     22.34 o 
  -8   9  17      368.98      390.47      8.23 o 
  -7   9  17      944.14      965.99     12.91 o 
  -6   9  17       48.84       44.33      3.92 o 
  -5   9  17      456.99      458.14      9.96 o 
  -4   9  17      185.62      176.06      5.85 o 
  -3   9  17      806.37      826.07     13.58 o 
  -2   9  17      124.56      111.07      6.18 o 
  -1   9  17      311.49      332.13      9.30 o 
   0   9  17      952.30      950.01     20.00 o 
 -10  10  17        5.41        3.34      5.58 o 
  -9  10  17      403.10      413.79      8.74 o 
  -8  10  17       19.91       11.50      3.67 o 
  -7  10  17      308.15      309.01      7.40 o 
  -6  10  17       12.02        6.11      3.45 o 
  -5  10  17      139.49      100.59      6.29 o 
  -4  10  17      245.12      231.03      9.62 o 
  -3  10  17     1031.95      953.80     15.32 o 
  -2  10  17      624.35      550.51     12.18 o 
  -1  10  17      422.01      375.50      9.36 o 
   0  10  17       30.47       34.86      8.02 o 
 -11  11  17      176.24      145.61     10.91 o 
 -10  11  17       43.67       52.02      4.92 o 
  -9  11  17      151.47      149.31      6.80 o 
  -8  11  17      177.55      161.71      5.88 o 
  -7  11  17       77.94       71.87      4.76 o 
  -6  11  17       75.23       55.63      5.20 o 
  -5  11  17       24.92       12.34      4.25 o 
  -4  11  17      361.04      309.53      8.63 o 
  -3  11  17      395.26      421.78     10.04 o 
  -2  11  17      468.60      440.78     10.29 o 
  -1  11  17       82.89      101.87      6.66 o 
   0  11  17       17.15        0.17      7.77 o 
 -12  12  17        8.23       13.65      8.48 o 
 -11  12  17       52.89       61.46      7.34 o 
 -10  12  17       75.26       84.38      7.45 o 
  -9  12  17       24.21       35.93      5.21 o 
  -8  12  17      115.04      127.89      6.51 o 
  -7  12  17      187.68      185.97      6.72 o 
  -6  12  17      229.93      231.35      7.88 o 
  -5  12  17       46.15       18.16      5.03 o 
  -4  12  17       17.24        7.18      4.64 o 
  -3  12  17      182.06      210.37      8.68 o 
  -2  12  17       79.98       91.42      6.71 o 
  -1  12  17       19.99       16.58      6.01 o 
   0  12  17       86.69      100.53     16.43 o 
 -13  13  17       23.36       21.09     11.98 o 
 -12  13  17       19.70       12.91      6.74 o 
 -11  13  17      504.26      551.19     14.13 o 
 -10  13  17       34.33       20.19      5.62 o 
  -9  13  17       97.10       96.34      7.27 o 
  -8  13  17      105.84      132.45      7.23 o 
  -7  13  17       66.68       44.96      6.30 o 
  -6  13  17      159.16      188.26      8.62 o 
  -5  13  17       30.31       32.40      6.44 o 
  -4  13  17        6.39        0.64      5.62 o 
  -3  13  17       20.36       10.37      5.99 o 
  -2  13  17        5.69        0.50      5.71 o 
  -1  13  17       46.68       59.87      7.55 o 
   0  13  17        2.17        0.90      9.48 o 
 -13  14  17       12.79       16.36      7.48 o 
 -12  14  17       46.06       44.21      8.23 o 
 -11  14  17       70.96       85.78      9.34 o 
 -10  14  17       44.65       48.28      7.66 o 
  -9  14  17       27.94       25.67      6.38 o 
  -8  14  17       10.49        4.23      5.94 o 
  -7  14  17       18.11       19.59      6.14 o 
  -6  14  17       65.94       64.94      7.34 o 
  -5  14  17       45.17       35.12      6.68 o 
  -4  14  17       58.22       71.39      7.76 o 
  -3  14  17       40.35       35.61      6.82 o 
  -2  14  17       56.80       44.20      8.30 o 
  -1  14  17       26.67       29.48      8.28 o 
 -12  15  17      103.36      150.53     10.75 o 
 -11  15  17        4.25        1.97      7.36 o 
 -10  15  17       13.91       13.44      7.41 o 
  -9  15  17       13.86       10.57      6.50 o 
  -8  15  17       55.38       79.58      7.64 o 
  -7  15  17       84.05      106.28      9.83 o 
  -6  15  17       19.28       11.29      6.76 o 
  -5  15  17       23.68       17.05      6.93 o 
  -4  15  17       66.53       96.91     10.10 o 
  -3  15  17       72.98       84.54      9.97 o 
  -9  16  17       18.86       27.61      7.50 o 
  -8  16  17       91.68      101.51      9.19 o 
  -7  16  17       95.39      133.34      9.81 o 
   0   0  18      181.23      127.95     11.71 o 
  -1   1  18      417.66      396.11      9.90 o 
   0   1  18       47.57       85.90      7.07 o 
  -2   2  18       34.00       12.47      2.91 o 
  -1   2  18      517.04      559.16     11.22 o 
   0   2  18       85.09       61.67      4.67 o 
  -3   3  18      105.73       92.88      4.73 o 
  -2   3  18     1971.77     1870.28     17.48 o 
  -1   3  18      827.02      725.94      7.89 o 
   0   3  18        8.74       10.02      2.98 o 
  -4   4  18       77.18       68.32      4.74 o 
  -3   4  18       23.15       23.56      3.98 o 
  -2   4  18       20.00       12.23      2.05 o 
  -1   4  18      493.70      503.94      6.67 o 
   0   4  18      417.94      489.93     10.61 o 
  -5   5  18     1181.19     1130.09     17.91 o 
  -4   5  18      400.84      442.74      6.69 o 
  -3   5  18      240.12      230.83      4.74 o 
  -2   5  18      147.06      171.46      4.20 o 
  -1   5  18        6.71        5.31      2.39 o 
   0   5  18      793.73      678.61     14.28 o 
  -6   6  18       32.22       19.36      4.17 o 
  -5   6  18      116.63      118.38      4.82 o 
  -4   6  18       26.62       30.55      3.30 o 
  -3   6  18      752.36      768.82     10.60 o 
  -2   6  18      359.11      303.05      5.73 o 
  -1   6  18      127.15      120.01      5.51 o 
   0   6  18     3636.43     3504.47     61.70 o 
  -7   7  18     1142.34      984.06     21.64 o 
  -6   7  18       90.96       74.59      5.73 o 
  -5   7  18      188.32      207.15      5.55 o 
  -4   7  18       74.43       91.24      4.10 o 
  -3   7  18      853.86      757.89     11.29 o 
  -2   7  18      377.42      435.01      9.45 o 
  -1   7  18     1015.21      962.73     15.85 o 
   0   7  18        9.67       14.93      5.26 o 
  -8   8  18      413.25      443.54     12.09 o 
  -7   8  18      952.62      926.98     12.45 o 
  -6   8  18      257.06      261.89      6.49 o 
  -5   8  18      458.44      473.18      8.57 o 
  -4   8  18      396.55      352.30      7.34 o 
  -3   8  18      992.89      957.28     15.97 o 
  -2   8  18      222.92      181.17      6.66 o 
  -1   8  18       41.49       39.13      4.21 o 
   0   8  18        9.92       12.54      5.40 o 
  -9   9  18       29.52       28.33      6.13 o 
  -8   9  18       66.67       69.00      4.74 o 
  -7   9  18      388.95      383.78      7.60 o 
  -6   9  18      192.75      176.76      6.19 o 
  -5   9  18       35.82       33.93      4.32 o 
  -4   9  18     1187.07     1161.74     17.00 o 
  -3   9  18       45.16       31.12      4.60 o 
  -2   9  18      360.26      403.49      9.28 o 
  -1   9  18       58.27       68.33      5.99 o 
   0   9  18       10.97       14.93      6.03 o 
 -10  10  18        0.02       -3.70      5.34 o 
  -9  10  18      147.33      168.31      6.52 o 
  -8  10  18       32.01       15.62      4.09 o 
  -7  10  18      208.59      204.10      6.03 o 
  -6  10  18      196.49      192.53      7.14 o 
  -5  10  18      628.29      614.57     12.49 o 
  -4  10  18      308.83      242.54      7.65 o 
  -3  10  18       81.55      109.65      6.45 o 
  -2  10  18        1.12       -4.03      5.27 o 
  -1  10  18       66.04       66.62      5.73 o 
   0  10  18        3.02        8.37      7.00 o 
 -11  11  18       36.30       15.36      6.43 o 
 -10  11  18       45.77       39.77      4.73 o 
  -9  11  18      154.72      156.44      6.55 o 
  -8  11  18        6.52        2.47      3.91 o 
  -7  11  18      250.22      224.04      6.52 o 
  -6  11  18       52.07       59.81      4.95 o 
  -5  11  18       77.68       68.58      6.16 o 
  -4  11  18      273.07      267.29      8.19 o 
  -3  11  18       77.92       54.69      5.67 o 
  -2  11  18       21.14       16.96      5.04 o 
  -1  11  18      173.30      194.77      8.56 o 
   0  11  18      134.67      127.05     11.59 o 
 -12  12  18      147.85      185.92     13.14 o 
 -11  12  18      123.97      153.56      9.58 o 
 -10  12  18       79.80       92.84      8.86 o 
  -9  12  18      274.37      271.23      8.87 o 
  -8  12  18        1.90        1.52      4.95 o 
  -7  12  18        7.89        2.16      4.32 o 
  -6  12  18       51.29       38.91      5.41 o 
  -5  12  18       78.12       78.14      7.50 o 
  -4  12  18       34.09       39.47      5.60 o 
  -3  12  18       38.97       29.11      6.18 o 
  -2  12  18      205.48      192.19      7.94 o 
  -1  12  18       10.80       16.62      6.27 o 
   0  12  18      104.44      102.68     11.50 o 
 -13  13  18       26.89       32.91     12.95 o 
 -12  13  18        3.60        7.18      6.73 o 
 -11  13  18       70.20       52.25     11.35 o 
 -10  13  18       14.47        6.24      5.40 o 
  -9  13  18       79.95       74.65      6.98 o 
  -8  13  18        8.60        9.39      5.21 o 
  -7  13  18       26.66       34.97      6.18 o 
  -6  13  18        6.27        8.88      5.71 o 
  -5  13  18       33.43       31.07      8.07 o 
  -4  13  18       32.14       18.86      6.41 o 
  -3  13  18       37.85       33.30      6.04 o 
  -2  13  18      220.87      242.19      9.63 o 
  -1  13  18      334.72      385.53     11.88 o 
   0  13  18      395.75      440.65     18.10 o 
 -13  14  18       63.05       67.83     10.10 o 
 -12  14  18       75.38      111.77      9.71 o 
 -11  14  18       36.21       30.05      7.09 o 
 -10  14  18        8.25        1.32      5.83 o 
  -9  14  18        6.53        8.65      6.14 o 
  -8  14  18       43.33       36.62      6.08 o 
  -7  14  18      102.76      159.95     11.72 o 
  -6  14  18       29.01       37.41      6.83 o 
  -5  14  18        2.15       -5.94      6.03 o 
  -4  14  18       14.23        7.53      6.33 o 
  -3  14  18      134.35      145.72      9.28 o 
  -2  14  18       13.95       18.40      7.60 o 
  -1  14  18       28.44       27.20      8.38 o 
 -11  15  18       36.40       38.73      7.79 o 
 -10  15  18       34.69       26.67      7.96 o 
  -9  15  18      153.88      190.67      9.71 o 
  -8  15  18        8.25       10.17      6.64 o 
  -7  15  18       10.13        5.95      6.72 o 
  -6  15  18       20.09       11.31      6.98 o 
  -5  15  18        1.02       -2.92      6.77 o 
  -4  15  18       55.75       60.28      8.09 o 
  -1   1  19     2645.77     2523.44     30.89 o 
   0   1  19       30.45       16.23      2.87 o 
  -2   2  19      727.28      678.76     10.77 o 
  -1   2  19     1824.89     1945.47     17.37 o 
   0   2  19      802.35      786.09     11.97 o 
  -3   3  19     3455.69     3744.88     48.49 o 
  -2   3  19     1347.76     1232.11     12.52 o 
  -1   3  19      733.05      686.70      8.18 o 
   0   3  19       11.53        1.33      3.05 o 
  -4   4  19      159.88      130.33      5.50 o 
  -3   4  19        9.97        8.21      2.27 o 
  -2   4  19     1443.47     1495.60     14.77 o 
  -1   4  19      156.82      144.29      3.70 o 
   0   4  19     1064.54     1023.16     16.75 o 
  -5   5  19      341.51      343.78      8.50 o 
  -4   5  19       91.65      119.90      3.86 o 
  -3   5  19      628.23      502.05      7.27 o 
  -2   5  19     2070.24     1797.81     17.36 o 
  -1   5  19      163.90      129.56      4.01 o 
   0   5  19        2.11        1.19      3.77 o 
  -6   6  19       42.62       48.51      6.03 o 
  -5   6  19       84.66       95.19      4.97 o 
  -4   6  19      156.87      127.51      4.53 o 
  -3   6  19     1269.80     1297.46     17.23 o 
  -2   6  19      354.44      364.13      7.75 o 
  -1   6  19      354.83      264.26      7.36 o 
   0   6  19     4931.07     5285.71    107.25 o 
  -7   7  19      597.70      570.53     12.07 o 
  -6   7  19      361.34      380.24      7.55 o 
  -5   7  19       31.92       20.62      3.17 o 
  -4   7  19       79.97       57.08      3.83 o 
  -3   7  19      416.95      367.95      7.58 o 
  -2   7  19       28.05       14.49      3.43 o 
  -1   7  19      724.71      731.04     15.14 o 
   0   7  19     1424.44     1420.61     30.70 o 
  -8   8  19      317.57      295.31     10.34 o 
  -7   8  19      614.55      524.26      8.82 o 
  -6   8  19      340.93      334.82      7.95 o 
  -5   8  19       86.49       80.59      4.34 o 
  -4   8  19       94.52       82.14      4.74 o 
  -3   8  19      906.73      910.29     17.00 o 
  -2   8  19      342.05      352.91      8.59 o 
  -1   8  19     1514.61     1589.77     21.56 o 
   0   8  19       28.11       13.63      6.41 o 
  -9   9  19      647.16      609.91     23.57 o 
  -8   9  19       61.18       63.27      4.81 o 
  -7   9  19       32.75       38.88      4.02 o 
  -6   9  19      902.69      848.33     12.65 o 
  -5   9  19      305.82      269.39      9.33 o 
  -4   9  19       25.55       13.16      4.91 o 
  -3   9  19       26.59       21.80      4.47 o 
  -2   9  19      267.00      234.39     11.69 o 
  -1   9  19        1.58       -2.30      4.21 o 
   0   9  19       21.04       11.85      6.91 o 
 -10  10  19      286.57      223.02      9.99 o 
  -9  10  19      172.18      146.66      6.42 o 
  -8  10  19      142.86      156.20      6.04 o 
  -7  10  19      268.39      260.33      7.00 o 
  -6  10  19      155.50      152.86      6.15 o 
  -5  10  19      334.94      335.82     10.29 o 
  -4  10  19      122.02      119.72      6.53 o 
  -3  10  19      110.18       91.01      5.93 o 
  -2  10  19      339.00      333.78      8.93 o 
  -1  10  19      372.80      409.38      9.87 o 
   0  10  19        0.75       -5.74      7.27 o 
 -11  11  19      286.99      273.12     11.13 o 
 -10  11  19       14.29        7.89      4.52 o 
  -9  11  19       47.93       45.58      4.92 o 
  -8  11  19      338.13      296.51      8.44 o 
  -7  11  19       39.11       43.63      4.50 o 
  -6  11  19      147.23      145.43      6.98 o 
  -5  11  19       19.27        8.42      4.65 o 
  -4  11  19      221.18      225.59      7.89 o 
  -3  11  19       99.13      114.32      6.69 o 
  -2  11  19      216.70      224.41      8.66 o 
  -1  11  19      231.35      223.98      9.38 o 
   0  11  19      120.95      164.40     12.79 o 
 -12  12  19       56.89       78.29     10.76 o 
 -11  12  19       36.11       27.67      6.15 o 
 -10  12  19       65.64       45.63      6.27 o 
  -9  12  19       25.54       29.60      5.47 o 
  -8  12  19      123.42      132.13      6.92 o 
  -7  12  19       95.99       93.18      5.79 o 
  -6  12  19       51.11       42.89      5.62 o 
  -5  12  19       15.90       13.81      5.30 o 
  -4  12  19       48.02       41.89      5.72 o 
  -3  12  19       60.86       36.31      5.94 o 
  -2  12  19       87.15       95.99      6.85 o 
  -1  12  19       19.11       38.60      6.59 o 
   0  12  19       11.64        2.73     11.48 o 
 -13  13  19       39.71       52.93     17.46 o 
 -12  13  19       37.56       36.97      8.56 o 
 -11  13  19       49.40       58.71      8.42 o 
 -10  13  19      123.72      135.37      9.26 o 
  -9  13  19       83.04       85.79      7.20 o 
  -8  13  19        7.70        9.44      5.30 o 
  -7  13  19       81.78       97.02      6.98 o 
  -6  13  19       11.75        4.80      6.20 o 
  -5  13  19        0.45       -2.04      5.44 o 
  -4  13  19        0.86       -2.43      5.34 o 
  -3  13  19       52.94       54.68      6.41 o 
  -2  13  19       58.84       63.33      7.48 o 
  -1  13  19       21.26       21.72      7.03 o 
   0  13  19        3.56        3.43      9.68 o 
 -12  14  19       42.74       29.29      7.92 o 
 -11  14  19       52.22       42.22      8.32 o 
 -10  14  19        4.28        1.89      6.12 o 
  -9  14  19       58.86       53.01      7.06 o 
  -8  14  19       25.86       29.41      6.24 o 
  -7  14  19       66.44       86.80      7.81 o 
  -6  14  19        6.37        3.73      6.38 o 
  -5  14  19       68.96       83.35      8.99 o 
  -4  14  19       11.81       -0.33      6.56 o 
  -3  14  19       14.10       11.35      7.66 o 
  -2  14  19       47.07       45.37      8.44 o 
 -11  15  19       15.20       15.99      7.56 o 
 -10  15  19       45.78       57.90      8.80 o 
  -9  15  19       78.55       84.15      8.74 o 
  -8  15  19        3.78       -1.12      5.92 o 
  -7  15  19       39.61       33.20      7.47 o 
  -6  15  19       25.26       16.89      7.31 o 
  -5  15  19       14.23        3.19      7.19 o 
  -4  15  19        8.47        7.15      7.30 o 
  -1   1  20       42.94       75.75     18.01 o 
   0   1  20      130.17      106.15      4.55 o 
  -2   2  20       13.40        1.83      2.65 o 
  -1   2  20      640.30      684.61      9.99 o 
   0   2  20      138.20      190.07     12.79 o 
  -3   3  20       33.63       26.99      4.91 o 
  -2   3  20      225.92      208.66      4.31 o 
  -1   3  20      527.82      529.29      6.99 o 
   0   3  20      113.97      114.44      8.59 o 
  -4   4  20     1990.01     1904.34     27.24 o 
  -3   4  20      446.92      438.04      6.73 o 
  -2   4  20     1154.93     1124.15     11.89 o 
  -1   4  20      118.20      125.60      4.00 o 
   0   4  20        0.03        3.14      6.08 o 
  -5   5  20      145.54      139.61      5.92 o 
  -4   5  20      741.26      657.09      8.78 o 
  -3   5  20      311.50      318.59      5.88 o 
  -2   5  20      101.61      118.58      6.50 o 
  -1   5  20      676.62      532.84      7.79 o 
   0   5  20      666.80      685.30     13.16 o 
  -6   6  20        8.22        4.93      3.50 o 
  -5   6  20      790.32      809.82     10.86 o 
  -4   6  20      589.33      547.04      7.98 o 
  -3   6  20      809.59      818.55     10.32 o 
  -2   6  20      527.94      516.21      9.42 o 
  -1   6  20     1397.59     1276.65     17.48 o 
   0   6  20      713.90      639.70     22.16 o 
  -7   7  20      120.35      134.63      7.77 o 
  -6   7  20      170.02      141.67      5.22 o 
  -5   7  20      287.32      228.53      5.64 o 
  -4   7  20       46.89       27.48      3.30 o 
  -3   7  20     1076.33     1025.54     15.21 o 
  -2   7  20      332.50      333.35      7.90 o 
  -1   7  20      151.63      160.72      7.64 o 
   0   7  20     1317.27     1291.01     28.95 o 
  -8   8  20        6.24       -3.84      4.89 o 
  -7   8  20      249.60      225.80      6.07 o 
  -6   8  20      400.79      377.16      8.78 o 
  -5   8  20      261.33      266.49      6.35 o 
  -4   8  20      989.65      988.62     14.04 o 
  -3   8  20      190.75      201.68      8.79 o 
  -2   8  20     1166.60     1092.51     18.12 o 
  -1   8  20       61.61       64.12      6.45 o 
   0   8  20       16.93       11.32      9.97 o 
  -9   9  20      150.48      159.49      8.86 o 
  -8   9  20       97.34       82.58      5.26 o 
  -7   9  20      772.31      729.65     11.09 o 
  -6   9  20       23.47       16.27      3.49 o 
  -5   9  20       40.04       24.57      4.04 o 
  -4   9  20       47.75       27.19      4.32 o 
  -3   9  20      145.43      141.28      6.51 o 
  -2   9  20      520.72      547.67     11.18 o 
  -1   9  20       28.35       27.29      4.64 o 
   0   9  20      117.42      110.40     10.63 o 
 -10  10  20        2.07        7.70     10.33 o 
  -9  10  20        7.98        2.56      4.04 o 
  -8  10  20       33.70       28.38      4.44 o 
  -7  10  20       76.70       63.88      4.67 o 
  -6  10  20      123.29      133.93      9.97 o 
  -5  10  20       25.04       18.54      4.77 o 
  -4  10  20       43.49       32.59      5.06 o 
  -3  10  20       88.14       65.84      6.00 o 
  -2  10  20        1.16        3.98      4.74 o 
  -1  10  20      351.39      390.94     10.54 o 
   0  10  20       13.35       20.49      8.08 o 
 -11  11  20        0.33        0.11      6.60 o 
 -10  11  20       18.03       17.07      4.47 o 
  -9  11  20      165.64      182.17      6.67 o 
  -8  11  20      236.02      245.20      7.87 o 
  -7  11  20        8.21        3.27      4.30 o 
  -6  11  20      199.64      186.73      7.02 o 
  -5  11  20       61.23       54.98      5.48 o 
  -4  11  20       39.53       17.69      4.93 o 
  -3  11  20      218.12      189.24      7.52 o 
  -2  11  20       34.00       24.53      5.23 o 
  -1  11  20       16.66       20.38      5.95 o 
   0  11  20       79.03       75.03     10.29 o 
 -12  12  20      109.40      129.52     12.14 o 
 -11  12  20       86.76       86.21      6.84 o 
 -10  12  20       24.15       15.45      5.89 o 
  -9  12  20        6.68        4.80      4.79 o 
  -8  12  20       99.91       89.92      6.91 o 
  -7  12  20       32.03       22.06      4.77 o 
  -6  12  20      125.09      123.88      7.03 o 
  -5  12  20       42.75       41.19      5.68 o 
  -4  12  20       83.90      110.43      7.04 o 
  -3  12  20        0.15       -5.01      5.01 o 
  -2  12  20       15.91        5.23      6.01 o 
  -1  12  20       28.44       36.34      6.84 o 
   0  12  20        0.00       -8.91      8.91 o 
 -13  13  20        5.36      -10.41     10.41 o 
 -12  13  20        3.75       11.13      7.02 o 
 -11  13  20       93.07       97.49      8.77 o 
 -10  13  20       23.22       20.61      6.70 o 
  -9  13  20       10.27        7.60      6.19 o 
  -8  13  20       18.88       18.29      6.06 o 
  -7  13  20      197.11      202.47      8.18 o 
  -6  13  20      128.87      127.74      9.16 o 
  -5  13  20        1.54       -6.01      6.01 o 
  -4  13  20       13.05        8.88      5.58 o 
  -3  13  20       24.17       26.10      5.95 o 
  -2  13  20       14.97       12.32      8.71 o 
  -1  13  20       70.68       80.11     10.35 o 
   0  13  20        0.40       -9.69      9.69 o 
 -12  14  20        4.54       16.42      8.02 o 
 -11  14  20        6.37        0.01      7.65 o 
 -10  14  20       41.01       33.30      7.61 o 
  -9  14  20       84.21       81.70      7.97 o 
  -8  14  20       64.65       64.30      7.37 o 
  -7  14  20       11.82        0.95      5.73 o 
  -6  14  20       55.51       60.82      7.73 o 
  -5  14  20       38.12       36.45      6.88 o 
  -4  14  20       48.48       59.07      7.83 o 
  -3  14  20       29.36       45.65      8.34 o 
  -2  14  20       53.20       66.89      9.11 o 
 -10  15  20       12.11       15.47      7.91 o 
  -9  15  20       31.94       37.13      8.47 o 
  -8  15  20       53.57       53.96      7.77 o 
  -7  15  20       10.57        2.57      7.24 o 
  -6  15  20        8.08       -1.65      7.20 o 
  -5  15  20       63.47       71.23      8.25 o 
   0   0  21      165.21      144.46      9.11 o 
  -1   1  21        4.31        4.66      2.87 o 
   0   1  21       17.10       22.14      3.39 o 
  -2   2  21        0.81       -1.59      3.06 o 
  -1   2  21      348.16      328.04      5.34 o 
   0   2  21       14.23       31.87      3.74 o 
  -3   3  21       78.31      104.20      5.25 o 
  -2   3  21      362.59      375.84      6.17 o 
  -1   3  21      631.86      592.01      7.63 o 
   0   3  21      469.87      481.32     10.23 o 
  -4   4  21     1059.90     1093.24     17.75 o 
  -3   4  21     1245.27     1126.52     12.76 o 
  -2   4  21      273.18      274.04      6.84 o 
  -1   4  21       32.60       31.73      2.92 o 
   0   4  21     1686.49     1580.81     23.89 o 
  -5   5  21       82.94       83.43      7.18 o 
  -4   5  21       39.12       24.36      2.94 o 
  -3   5  21       36.70       37.22      3.80 o 
  -2   5  21       52.48       62.34      4.40 o 
  -1   5  21      477.32      440.04      7.11 o 
   0   5  21      235.22      227.15     11.63 o 
  -6   6  21        1.14       -0.40      3.62 o 
  -5   6  21      486.44      498.07      7.68 o 
  -4   6  21       34.60       27.81      3.01 o 
  -3   6  21      597.74      656.98     10.44 o 
  -2   6  21       15.50       19.38      3.53 o 
  -1   6  21      368.51      346.56      9.35 o 
   0   6  21     2222.00     2065.00    137.13 o 
  -7   7  21      415.51      404.74     13.55 o 
  -6   7  21      157.46      147.32      7.10 o 
  -5   7  21      275.68      251.43      6.98 o 
  -4   7  21      240.85      260.28      7.59 o 
  -3   7  21      886.50      782.91     13.65 o 
  -2   7  21      325.83      268.39      9.26 o 
  -1   7  21      559.72      563.90     13.27 o 
   0   7  21      279.90      279.07     12.72 o 
  -8   8  21       20.96       14.65      6.01 o 
  -7   8  21      269.02      276.80      7.55 o 
  -6   8  21      252.85      207.88      6.74 o 
  -5   8  21      283.42      284.68      7.07 o 
  -4   8  21       74.67      111.91      5.44 o 
  -3   8  21      138.40      144.23      6.49 o 
  -2   8  21       49.51       31.47      4.92 o 
  -1   8  21      194.97      151.51      8.60 o 
   0   8  21      157.99      173.03     11.38 o 
  -9   9  21       48.82       40.89      6.55 o 
  -8   9  21      165.39      167.66      6.16 o 
  -7   9  21      244.87      226.64      6.76 o 
  -6   9  21      145.51      157.73      6.01 o 
  -5   9  21      144.84      124.30      5.90 o 
  -4   9  21      187.15      200.11      9.01 o 
  -3   9  21      285.21      307.92      9.38 o 
  -2   9  21       23.68       23.03      5.13 o 
  -1   9  21       97.62       57.13      5.94 o 
   0   9  21        0.85       -6.23      6.23 o 
 -10  10  21      192.53      215.24     10.12 o 
  -9  10  21        0.45        2.92      4.13 o 
  -8  10  21      267.39      251.94      7.28 o 
  -7  10  21      113.35      103.75      6.65 o 
  -6  10  21      228.75      239.88      8.19 o 
  -5  10  21      251.94      223.02      8.13 o 
  -4  10  21       16.40        9.89      4.59 o 
  -3  10  21       25.38       22.88      4.81 o 
  -2  10  21      118.89      146.96      7.24 o 
  -1  10  21      112.97       83.24      7.61 o 
   0  10  21      317.69      359.06     18.90 o 
 -11  11  21        1.27       -6.20      6.20 o 
 -10  11  21      188.16      184.45      7.05 o 
  -9  11  21      356.58      354.68      8.76 o 
  -8  11  21      101.11      105.74      6.62 o 
  -7  11  21      105.92      100.92      6.17 o 
  -6  11  21        0.92        1.35      4.25 o 
  -5  11  21       61.56       65.21      5.88 o 
  -4  11  21       83.87       99.51      6.73 o 
  -3  11  21        9.93        0.24      5.11 o 
  -2  11  21      235.81      242.15      8.45 o 
  -1  11  21      368.00      335.66     10.63 o 
   0  11  21        7.23        5.49      8.99 o 
 -12  12  21       13.97       -0.58      8.92 o 
 -11  12  21       26.72       25.16      5.82 o 
 -10  12  21        4.79        4.32      5.73 o 
  -9  12  21      132.05      166.06      8.95 o 
  -8  12  21        1.79       -3.68      5.22 o 
  -7  12  21       68.19       66.67      6.04 o 
  -6  12  21       44.24       36.77      5.03 o 
  -5  12  21        7.51        3.05      5.18 o 
  -4  12  21       69.49       65.31      6.22 o 
  -3  12  21       37.45       33.94      5.91 o 
  -2  12  21      130.58      149.98     11.30 o 
  -1  12  21       21.25       11.93      6.36 o 
   0  12  21       44.68       58.66     10.90 o 
 -13  13  21       57.33       54.17     13.49 o 
 -12  13  21        7.78        9.24      7.18 o 
 -11  13  21       32.00       32.48      7.38 o 
 -10  13  21        5.16        1.57      6.34 o 
  -9  13  21       19.39       15.53      6.75 o 
  -8  13  21       78.64       85.47      8.01 o 
  -7  13  21       52.59       59.86      8.19 o 
  -6  13  21        1.71        0.07      5.07 o 
  -5  13  21        8.73        9.58      5.84 o 
  -4  13  21       34.18       29.46      6.26 o 
  -3  13  21       22.94       14.38      6.55 o 
  -2  13  21        4.48        6.28      6.40 o 
  -1  13  21       11.70       13.83      7.10 o 
   0  13  21       16.24        1.79      9.50 o 
 -11  14  21       40.19       36.35     14.83 o 
 -10  14  21       32.25       30.71      7.68 o 
  -9  14  21       20.24       24.35      7.46 o 
  -8  14  21       40.33       39.88      6.90 o 
  -7  14  21       99.42       94.85      7.52 o 
  -6  14  21      102.42       98.46     11.36 o 
  -5  14  21       11.04       17.32      7.11 o 
  -4  14  21       84.36      103.94      8.69 o 
  -3  14  21       23.30       14.47      7.75 o 
  -8  15  21        1.11       -1.86      6.80 o 
  -7  15  21       33.84       45.61     10.55 o 
  -1   1  22      134.81      155.24      5.44 o 
   0   1  22       99.87       93.91      4.63 o 
  -2   2  22      206.53      186.69      6.37 o 
  -1   2  22       23.51       27.58      2.52 o 
   0   2  22        4.76       -1.26      3.13 o 
  -3   3  22        9.71        4.78      3.48 o 
  -2   3  22       56.40       71.99      4.79 o 
  -1   3  22      292.31      283.26      9.19 o 
   0   3  22      229.08      248.41      7.57 o 
  -4   4  22      347.30      306.09     10.00 o 
  -3   4  22       97.03      121.59      4.17 o 
  -2   4  22       75.77       80.40      4.90 o 
  -1   4  22       12.72        7.83      2.56 o 
   0   4  22      103.70      139.73      9.64 o 
  -5   5  22       17.09        4.24      3.85 o 
  -4   5  22      198.08      196.20      4.89 o 
  -3   5  22       59.34       64.92      5.38 o 
  -2   5  22      273.08      231.80      5.70 o 
  -1   5  22      343.45      320.73      6.23 o 
   0   5  22      655.73      717.78     17.96 o 
  -6   6  22       25.72       19.58      4.34 o 
  -5   6  22      130.29      131.11      4.49 o 
  -4   6  22      112.96      123.60      4.75 o 
  -3   6  22       78.67       93.53      4.82 o 
  -2   6  22      125.65      136.98      5.51 o 
  -1   6  22     1850.00     1882.46     24.51 o 
   0   6  22     2048.26     2038.24     34.51 o 
  -7   7  22       10.07        6.13      5.07 o 
  -6   7  22      388.26      397.56      8.61 o 
  -5   7  22      258.20      251.79      6.96 o 
  -4   7  22      177.48      174.01      7.34 o 
  -3   7  22      913.97      857.24     13.58 o 
  -2   7  22      111.69      133.07      6.67 o 
  -1   7  22       22.77       16.74      4.29 o 
   0   7  22      126.15      126.29     10.40 o 
  -8   8  22       36.13       25.55      6.07 o 
  -7   8  22      175.69      155.58      6.54 o 
  -6   8  22       36.03       39.66      3.94 o 
  -5   8  22      136.48      155.20      5.86 o 
  -4   8  22      317.54      320.69      8.97 o 
  -3   8  22      191.68      186.43      7.28 o 
  -2   8  22       57.25       55.68      7.33 o 
  -1   8  22       26.89       27.11      5.44 o 
   0   8  22      260.85      243.72     15.69 o 
  -9   9  22        2.45        0.10      8.78 o 
  -8   9  22      391.98      378.32      8.60 o 
  -7   9  22       72.26       61.27      5.26 o 
  -6   9  22      165.35      177.02      6.31 o 
  -5   9  22       59.84       75.60      5.24 o 
  -4   9  22       24.67       15.63      4.31 o 
  -3   9  22      329.60      298.83      9.12 o 
  -2   9  22       12.49        5.26      5.08 o 
  -1   9  22      143.89      119.68      7.46 o 
   0   9  22      121.46      145.20     14.84 o 
 -10  10  22      167.95      170.05      9.96 o 
  -9  10  22      236.53      223.05      7.22 o 
  -8  10  22      127.20      116.90      6.36 o 
  -7  10  22       70.65       86.23      5.95 o 
  -6  10  22      168.09      163.07      7.63 o 
  -5  10  22       14.09       12.96      4.46 o 
  -4  10  22        0.79       -4.25      4.25 o 
  -3  10  22       46.63       43.20      5.76 o 
  -2  10  22      258.89      259.54      9.20 o 
  -1  10  22       47.35       53.59      6.60 o 
   0  10  22       10.31       11.84      8.21 o 
 -11  11  22        2.72       -6.68      6.68 o 
 -10  11  22      182.64      200.62      7.43 o 
  -9  11  22       10.00        6.99      5.29 o 
  -8  11  22       89.00       72.25      6.03 o 
  -7  11  22      100.71       84.50     11.92 o 
  -6  11  22        7.43        0.31      4.49 o 
  -5  11  22      229.74      238.84      8.12 o 
  -4  11  22       85.01       92.77      7.26 o 
  -3  11  22       84.65      104.16      6.98 o 
  -2  11  22       51.59       53.13      6.67 o 
  -1  11  22       26.12       18.25      6.11 o 
   0  11  22        6.31        0.72      8.16 o 
 -12  12  22        8.74       -4.01     10.25 o 
 -11  12  22        8.46       -3.21      5.30 o 
 -10  12  22       60.22       40.06      6.50 o 
  -9  12  22       76.99       97.13      7.59 o 
  -8  12  22       13.30        1.91      5.18 o 
  -7  12  22       18.97       13.26      4.90 o 
  -6  12  22        6.94       -3.32      4.92 o 
  -5  12  22        0.86        0.23      4.66 o 
  -4  12  22        6.38       10.66      5.46 o 
  -3  12  22       28.81       20.05      5.80 o 
  -2  12  22       39.49       40.13      6.72 o 
  -1  12  22        6.69       -2.53      6.21 o 
   0  12  22       64.71       82.68     11.73 o 
 -12  13  22        1.85       -4.26      7.38 o 
 -11  13  22       16.42       14.61      6.58 o 
 -10  13  22       42.51       37.53     10.84 o 
  -9  13  22       32.35       20.39      6.79 o 
  -8  13  22       26.99       24.01      7.10 o 
  -7  13  22        8.46       10.26      7.49 o 
  -6  13  22       29.03       16.88      5.21 o 
  -5  13  22       64.84       60.05      6.65 o 
  -4  13  22        3.89       -2.38      5.87 o 
  -3  13  22       34.13       23.74      6.96 o 
  -2  13  22        2.22       -2.71      6.88 o 
  -1  13  22       30.50       30.79      7.25 o 
 -11  14  22      109.97      120.44     15.28 o 
 -10  14  22       40.46       27.05      8.86 o 
  -9  14  22       56.36       52.63      8.29 o 
  -8  14  22       28.12       19.83      7.47 o 
  -7  14  22       13.60        6.29      6.06 o 
  -6  14  22      105.65      115.38      9.03 o 
  -5  14  22       22.95       31.17      7.47 o 
  -4  14  22        2.04        2.55      7.20 o 
  -3  14  22       21.20        9.84     18.63 o 
  -1   1  23       35.73       29.77      4.15 o 
   0   1  23      121.59      141.59      6.01 o 
  -2   2  23      400.63      413.24      9.41 o 
  -1   2  23       31.48       23.58      2.95 o 
   0   2  23      987.03      878.91     16.93 o 
  -3   3  23      574.80      557.48     11.38 o 
  -2   3  23     1473.34     1437.21     15.59 o 
  -1   3  23     1060.62     1102.18     13.62 o 
   0   3  23      106.89       69.29      5.31 o 
  -4   4  23      157.65      155.70      6.49 o 
  -3   4  23      578.47      551.62      8.15 o 
  -2   4  23     1036.92      934.69     12.27 o 
  -1   4  23      308.60      239.91      5.88 o 
   0   4  23      342.48      364.75      9.45 o 
  -5   5  23      299.26      328.96     10.31 o 
  -4   5  23      204.60      177.73      4.83 o 
  -3   5  23      786.90      784.11     10.88 o 
  -2   5  23      158.99      184.66      5.24 o 
  -1   5  23       96.43      114.05      4.74 o 
   0   5  23        7.10        5.32      6.62 o 
  -6   6  23        1.82        0.38      4.12 o 
  -5   6  23      359.84      291.93      6.11 o 
  -4   6  23      217.63      219.16      6.24 o 
  -3   6  23      520.82      486.21      9.15 o 
  -2   6  23       43.11       27.62      3.99 o 
  -1   6  23      105.95      110.30      8.13 o 
   0   6  23      430.09      426.57     16.92 o 
  -7   7  23      196.84      217.19     10.71 o 
  -6   7  23      122.76      133.32      7.34 o 
  -5   7  23      223.88      207.95      8.47 o 
  -4   7  23      355.47      339.52      7.61 o 
  -3   7  23      515.40      486.15      9.30 o 
  -2   7  23      144.23      130.78      7.67 o 
  -1   7  23      483.68      454.34     11.01 o 
   0   7  23        0.29       -1.64      6.22 o 
  -8   8  23        4.87       -1.21      5.40 o 
  -7   8  23       73.87       53.71      6.21 o 
  -6   8  23        5.10        0.72      3.63 o 
  -5   8  23      200.99      195.90      6.32 o 
  -4   8  23      128.22      123.33      6.24 o 
  -3   8  23      144.00      149.67      7.18 o 
  -2   8  23      608.61      622.91     13.06 o 
  -1   8  23      627.74      641.09     14.80 o 
   0   8  23       30.04       36.79      7.59 o 
  -9   9  23       83.57       90.10      8.25 o 
  -8   9  23       25.24       13.81      4.21 o 
  -7   9  23      211.76      204.88      7.10 o 
  -6   9  23       81.09       86.88      5.57 o 
  -5   9  23      110.09      109.09      6.15 o 
  -4   9  23      108.46      130.17      6.64 o 
  -3   9  23       67.88       56.16      8.62 o 
  -2   9  23       72.82       65.22      6.37 o 
  -1   9  23      109.25      125.61      8.57 o 
   0   9  23      123.78       86.10     14.05 o 
 -10  10  23      100.28      110.98     11.16 o 
  -9  10  23       26.65       24.65      4.72 o 
  -8  10  23       78.77       73.92      6.02 o 
  -7  10  23       26.42       29.03      5.09 o 
  -6  10  23      128.61      140.43      6.93 o 
  -5  10  23        0.67       -4.66      4.66 o 
  -4  10  23       43.84       34.39      5.12 o 
  -3  10  23       37.41       32.25      5.38 o 
  -2  10  23      460.08      477.46     12.34 o 
  -1  10  23      128.34      137.05      8.43 o 
   0  10  23       34.60       44.74     10.97 o 
 -11  11  23       18.68        8.51      7.25 o 
 -10  11  23       19.89       17.08      5.09 o 
  -9  11  23       77.63       90.36      6.12 o 
  -8  11  23      254.50      239.33      8.23 o 
  -7  11  23      200.94      211.96      7.71 o 
  -6  11  23        2.34       -4.59      4.59 o 
  -5  11  23       62.48       75.45      7.04 o 
  -4  11  23       17.56       19.90      5.38 o 
  -3  11  23        2.77        3.67      5.75 o 
  -2  11  23       83.21      100.29      7.78 o 
  -1  11  23       62.54       70.83      8.15 o 
   0  11  23       71.54       62.27     10.80 o 
 -12  12  23      118.60      126.93     12.86 o 
 -11  12  23       28.14       25.99      6.22 o 
 -10  12  23      107.19      115.42      7.44 o 
  -9  12  23       15.78        5.62      5.73 o 
  -8  12  23       56.34       53.09      6.71 o 
  -7  12  23       65.64       55.66      7.78 o 
  -6  12  23       19.65       15.46      5.49 o 
  -5  12  23       14.26        8.98      5.52 o 
  -4  12  23       10.49        4.91      5.96 o 
  -3  12  23       74.56       83.36      8.00 o 
  -2  12  23        1.02       -4.95      6.13 o 
  -1  12  23       91.73       96.83      8.34 o 
   0  12  23        6.26       10.14     10.30 o 
 -11  13  23      144.37      176.30      9.69 o 
 -10  13  23       74.43       69.63     10.21 o 
  -9  13  23       47.54       42.93      7.43 o 
  -8  13  23       51.47       38.78      7.24 o 
  -7  13  23       70.50       74.70      8.46 o 
  -6  13  23      127.29      145.17     11.21 o 
  -5  13  23      143.05      160.57      8.58 o 
  -4  13  23       15.08       18.42      6.38 o 
  -3  13  23       45.97       31.45      7.43 o 
  -2  13  23        9.41        5.18      6.83 o 
 -10  14  23       71.74       93.32     12.12 o 
  -9  14  23      241.55      291.91     12.58 o 
  -8  14  23       15.24       21.90      7.62 o 
  -7  14  23        2.52       10.70      7.29 o 
  -6  14  23       83.51       90.70      8.49 o 
  -5  14  23      122.49      155.03      9.68 o 
  -4  14  23        3.22        2.03     14.57 o 
   0   0  24      394.22      340.28     14.07 o 
  -1   1  24        6.65        2.25      3.75 o 
   0   1  24       84.04       74.58      5.24 o 
  -2   2  24      161.28      145.17      6.70 o 
  -1   2  24        9.45       13.22      3.03 o 
   0   2  24      377.10      409.28     18.94 o 
  -3   3  24      100.93       88.12      6.00 o 
  -2   3  24      601.06      546.08     13.06 o 
  -1   3  24       43.66       75.44      7.87 o 
   0   3  24        4.43        2.27      3.86 o 
  -4   4  24      288.97      281.11      8.34 o 
  -3   4  24      123.45      141.74      4.75 o 
  -2   4  24      743.40      673.37     10.02 o 
  -1   4  24      108.19      124.59      5.39 o 
   0   4  24      132.93      156.38     10.07 o 
  -5   5  24      295.36      287.32      8.51 o 
  -4   5  24      130.99      153.03      4.72 o 
  -3   5  24       60.64       78.71      4.32 o 
  -2   5  24      116.80      104.38      4.81 o 
  -1   5  24       83.48       82.54      4.60 o 
   0   5  24       23.73       10.92      7.09 o 
  -6   6  24      271.38      245.84      8.19 o 
  -5   6  24      143.17      143.93      5.21 o 
  -4   6  24      150.93      161.15      6.04 o 
  -3   6  24      651.40      607.33     10.46 o 
  -2   6  24     1406.71     1394.48     18.18 o 
  -1   6  24      419.63      438.06      9.86 o 
   0   6  24      245.57      267.99     12.38 o 
  -7   7  24        0.64       -1.27      4.89 o 
  -6   7  24       82.59       57.36      4.38 o 
  -5   7  24      487.79      479.40      9.15 o 
  -4   7  24        0.33        4.86      3.71 o 
  -3   7  24       31.24       28.86      4.33 o 
  -2   7  24      118.95      120.59      6.60 o 
  -1   7  24       25.60       35.31      5.05 o 
   0   7  24      178.74      164.13     12.44 o 
  -8   8  24       17.57        7.70      5.67 o 
  -7   8  24       67.48       57.69      8.48 o 
  -6   8  24      158.62      146.66      6.35 o 
  -5   8  24        7.20        0.73      3.60 o 
  -4   8  24       44.54       29.95      6.29 o 
  -3   8  24      156.10      147.99      7.50 o 
  -2   8  24        2.84       -4.41      4.41 o 
  -1   8  24       12.75        5.50      4.32 o 
   0   8  24      126.07      159.49     11.69 o 
  -9   9  24      119.82      126.41      9.04 o 
  -8   9  24       65.48       59.94      5.69 o 
  -7   9  24       64.08       50.47      5.69 o 
  -6   9  24       23.64       19.47      4.41 o 
  -5   9  24       89.28       75.71      7.09 o 
  -4   9  24       67.46       45.13      5.39 o 
  -3   9  24      117.88      132.46      6.99 o 
  -2   9  24       27.43       14.71      4.65 o 
  -1   9  24        7.74        1.10      5.44 o 
   0   9  24       67.57       50.59      8.80 o 
 -10  10  24        1.80       -6.54      6.54 o 
  -9  10  24       74.24       86.36      5.94 o 
  -8  10  24       31.31       11.43      4.82 o 
  -7  10  24       25.81        7.66      4.99 o 
  -6  10  24      113.94      156.52      7.46 o 
  -5  10  24      157.10      184.63      7.41 o 
  -4  10  24      162.42      158.47      8.32 o 
  -3  10  24       89.49      103.87      7.00 o 
  -2  10  24        9.12        9.10      6.59 o 
  -1  10  24       27.99       31.62      6.42 o 
   0  10  24        0.04       -1.40      8.21 o 
 -11  11  24      104.67      127.63     10.35 o 
 -10  11  24       40.86       39.53      5.56 o 
  -9  11  24       40.87       36.84      5.63 o 
  -8  11  24       59.36       64.80      7.56 o 
  -7  11  24      104.50       90.18      7.05 o 
  -6  11  24       15.01        6.81      5.18 o 
  -5  11  24       53.05       54.45      9.27 o 
  -4  11  24       32.17       17.35      5.57 o 
  -3  11  24      102.81      105.10      7.18 o 
  -2  11  24       37.78       35.60      6.56 o 
  -1  11  24       20.38       17.26      6.32 o 
   0  11  24      111.85      115.60     12.31 o 
 -12  12  24      100.38      115.76     15.79 o 
 -11  12  24       95.02      110.73      7.74 o 
 -10  12  24       49.90       63.83      6.65 o 
  -9  12  24       38.42       40.50      6.78 o 
  -8  12  24       45.83       33.29      6.38 o 
  -7  12  24       43.10       31.48      6.22 o 
  -6  12  24       17.13       14.32      5.60 o 
  -5  12  24       71.75       75.08      6.75 o 
  -4  12  24       16.74        6.93      5.65 o 
  -3  12  24      172.29      200.59      9.92 o 
  -2  12  24       18.66       12.98      6.38 o 
  -1  12  24        8.05        4.31      6.88 o 
   0  12  24       18.32       25.89     10.31 o 
 -11  13  24        5.78       -6.89      7.05 o 
 -10  13  24       71.66       65.61      8.73 o 
  -9  13  24      124.28      133.38     10.06 o 
  -8  13  24        0.15        6.58      6.83 o 
  -7  13  24       26.94       29.03      6.26 o 
  -6  13  24      121.79      137.63      8.28 o 
  -5  13  24      115.35      146.93      8.58 o 
  -4  13  24       15.52       16.94      6.96 o 
  -3  13  24       20.89       10.59      6.91 o 
  -2  13  24        0.40       -7.09      7.09 o 
  -8  14  24       75.71       69.98     16.59 o 
  -7  14  24       19.16       42.90      7.62 o 
  -6  14  24       44.80       41.86      7.90 o 
  -1   1  25      267.96      264.62     10.82 o 
   0   1  25     1131.20      983.09     19.18 o 
  -2   2  25       17.75        6.95      4.14 o 
  -1   2  25       49.20       39.61      3.58 o 
   0   2  25      713.12      748.56     16.34 o 
  -3   3  25      620.94      667.97     13.15 o 
  -2   3  25       57.70       84.73      5.55 o 
  -1   3  25       75.47       98.86      4.60 o 
   0   3  25       63.24       54.41      6.05 o 
  -4   4  25       14.56       16.04      6.24 o 
  -3   4  25       41.81       34.09      3.72 o 
  -2   4  25      170.76      169.24      8.23 o 
  -1   4  25       14.54        9.84      3.59 o 
   0   4  25       60.36       82.09     10.27 o 
  -5   5  25        4.06        3.89      4.30 o 
  -4   5  25       74.65       96.33      4.87 o 
  -3   5  25      217.00      195.11      5.56 o 
  -2   5  25      630.97      584.03      9.48 o 
  -1   5  25      250.17      200.27      6.25 o 
   0   5  25      117.56       78.34      8.83 o 
  -6   6  25       12.23        4.82      5.05 o 
  -5   6  25      160.02      158.02      5.81 o 
  -4   6  25       58.00       52.34      4.50 o 
  -3   6  25      190.71      242.34      6.86 o 
  -2   6  25      709.79      715.88     11.81 o 
  -1   6  25      161.30      172.31      6.88 o 
   0   6  25       87.16       72.14      8.91 o 
  -7   7  25        2.07        0.21      5.33 o 
  -6   7  25       66.01       50.49      4.56 o 
  -5   7  25       72.84       71.65      4.95 o 
  -4   7  25      261.68      227.48      6.78 o 
  -3   7  25      167.31      166.75      6.23 o 
  -2   7  25       68.66       45.11      5.24 o 
  -1   7  25       32.65       40.74      5.27 o 
   0   7  25        7.16       -0.50      6.98 o 
  -8   8  25      285.17      255.53     18.37 o 
  -7   8  25      105.49      123.14      7.19 o 
  -6   8  25      163.21      144.16      7.14 o 
  -5   8  25       95.03       86.78      6.29 o 
  -4   8  25      229.12      199.03      7.70 o 
  -3   8  25       36.81       35.45      5.11 o 
  -2   8  25       13.85        8.73      4.79 o 
  -1   8  25      163.29      168.70     10.01 o 
   0   8  25       18.02       14.53      7.86 o 
  -9   9  25       63.79      101.70      8.89 o 
  -8   9  25       61.78       47.10      6.04 o 
  -7   9  25        7.33        9.83      4.58 o 
  -6   9  25       89.57       89.54      6.18 o 
  -5   9  25        3.01        9.59      4.75 o 
  -4   9  25      240.76      233.52      7.94 o 
  -3   9  25      110.23       78.60      6.54 o 
  -2   9  25        2.13       -1.05      4.60 o 
  -1   9  25        5.66        1.58      5.30 o 
   0   9  25        5.84       10.08      8.00 o 
 -10  10  25      187.93      235.46     11.22 o 
  -9  10  25      139.50      128.21      7.21 o 
  -8  10  25      139.46      157.27      8.24 o 
  -7  10  25        7.15        4.06      5.11 o 
  -6  10  25       31.25       21.58      5.06 o 
  -5  10  25       47.48       55.66      5.92 o 
  -4  10  25       85.16       79.25      6.37 o 
  -3  10  25      226.15      181.69      8.41 o 
  -2  10  25      135.05      175.21      8.61 o 
  -1  10  25       52.09       39.24      6.47 o 
   0  10  25        2.63       -6.82      8.18 o 
 -11  11  25      120.16      131.98     15.18 o 
 -10  11  25       56.60       57.78      6.40 o 
  -9  11  25       30.37       28.35      5.73 o 
  -8  11  25      119.49      129.43      8.97 o 
  -7  11  25       20.60       13.06      6.52 o 
  -6  11  25        4.72       -5.01      5.01 o 
  -5  11  25      137.75      160.11      8.68 o 
  -4  11  25       30.95       24.05      5.65 o 
  -3  11  25       50.84       55.10      6.47 o 
  -2  11  25       55.33       60.13      7.37 o 
  -1  11  25       58.11       46.69      7.16 o 
   0  11  25        3.86       -8.60      8.83 o 
 -11  12  25        5.63       17.16      6.44 o 
 -10  12  25       25.10       23.45      6.10 o 
  -9  12  25        2.78       -6.08      6.08 o 
  -8  12  25      103.71      123.25      9.25 o 
  -7  12  25      130.80      142.61     11.05 o 
  -6  12  25       38.42       47.16      6.18 o 
  -5  12  25       13.80       10.52      5.81 o 
  -4  12  25       79.59       78.50      7.46 o 
  -3  12  25       48.01       49.33      7.07 o 
  -2  12  25      170.01      209.81     10.39 o 
  -1  12  25       14.00       11.71      6.82 o 
 -10  13  25       38.39       40.12      8.13 o 
  -9  13  25       32.65       29.59      7.82 o 
  -8  13  25       18.26       14.14      7.08 o 
  -7  13  25       62.32       34.42      8.54 o 
  -6  13  25        0.70        1.33      6.20 o 
  -5  13  25       13.56       19.86      6.41 o 
  -4  13  25       20.26       12.46      6.76 o 
  -3  13  25       25.16       26.33      7.70 o 
  -1   1  26      185.83      177.75      8.10 o 
   0   1  26      152.29      204.55      8.64 o 
  -2   2  26      425.11      404.80     11.48 o 
  -1   2  26      655.11      618.71      9.66 o 
   0   2  26      438.64      482.43     14.68 o 
  -3   3  26       54.52       97.08      7.89 o 
  -2   3  26     1008.48      990.33     13.03 o 
  -1   3  26       51.26       51.65      4.07 o 
   0   3  26       10.07       10.16      4.89 o 
  -4   4  26      140.37      134.29      7.60 o 
  -3   4  26      215.52      204.56      5.64 o 
  -2   4  26      205.81      226.17      6.25 o 
  -1   4  26       64.99       75.48      6.26 o 
   0   4  26       67.82       68.48      6.89 o 
  -5   5  26       69.25       64.39      5.88 o 
  -4   5  26      259.73      302.12      6.80 o 
  -3   5  26      182.26      183.38      5.67 o 
  -2   5  26      546.09      515.36      9.75 o 
  -1   5  26      434.36      417.67      9.61 o 
   0   5  26      208.67      191.64     10.92 o 
  -6   6  26      209.48      220.74      9.39 o 
  -5   6  26      310.47      256.94      6.98 o 
  -4   6  26       81.08       82.94      5.09 o 
  -3   6  26      297.93      298.49      7.48 o 
  -2   6  26       17.52       16.10      4.14 o 
  -1   6  26        3.44        3.04      4.61 o 
   0   6  26      590.51      535.71     17.71 o 
  -7   7  26      247.25      255.30     10.28 o 
  -6   7  26      236.77      220.14      7.33 o 
  -5   7  26      216.96      195.54      6.47 o 
  -4   7  26        8.19       -1.51      3.85 o 
  -3   7  26       10.14        9.10      4.54 o 
  -2   7  26      196.90      177.90      7.23 o 
  -1   7  26      103.02      112.48      7.43 o 
   0   7  26      273.40      294.72     13.70 o 
  -8   8  26       94.09      135.21     10.95 o 
  -7   8  26       71.29       89.31      6.72 o 
  -6   8  26       28.43       13.79      4.27 o 
  -5   8  26        3.94       -4.00      4.00 o 
  -4   8  26       47.37       43.45      5.37 o 
  -3   8  26      123.08      114.22      6.68 o 
  -2   8  26       12.28        5.53      4.91 o 
  -1   8  26       25.48       15.87      5.42 o 
   0   8  26        2.83        9.87      7.74 o 
  -9   9  26       74.91       49.55      7.89 o 
  -8   9  26      142.68      118.82     10.59 o 
  -7   9  26      114.97      128.39     10.31 o 
  -6   9  26      419.38      408.75      9.29 o 
  -5   9  26        9.25        1.38      4.59 o 
  -4   9  26       42.78       33.93      7.41 o 
  -3   9  26      187.37      174.13      8.50 o 
  -2   9  26       39.58       29.07      5.66 o 
  -1   9  26        9.01        4.84      5.68 o 
   0   9  26        3.02        0.95      8.38 o 
 -10  10  26        3.22        1.62     13.50 o 
  -9  10  26       44.26       40.30      5.87 o 
  -8  10  26       20.31        7.36      5.07 o 
  -7  10  26       19.43       20.47      5.54 o 
  -6  10  26        8.39        6.47      5.05 o 
  -5  10  26       36.54       47.61      5.84 o 
  -4  10  26       23.94       25.38      5.64 o 
  -3  10  26       69.18       58.61      6.01 o 
  -2  10  26       36.79       28.75      6.40 o 
  -1  10  26       77.77       69.09      8.21 o 
   0  10  26        6.16        1.29      8.78 o 
 -11  11  26       38.15       56.67      8.75 o 
 -10  11  26       85.99      101.46      8.47 o 
  -9  11  26       23.44       17.91      5.81 o 
  -8  11  26       58.44       62.92      6.94 o 
  -7  11  26      162.60      161.80     10.41 o 
  -6  11  26       63.73       61.10      6.59 o 
  -5  11  26       46.58       58.91      6.22 o 
  -4  11  26        2.38        4.91      5.41 o 
  -3  11  26       79.00       71.16      6.95 o 
  -2  11  26       78.12       92.05      8.31 o 
  -1  11  26       21.71       11.80      6.62 o 
   0  11  26      104.07      112.81     12.63 o 
 -11  12  26       38.43       43.39     11.27 o 
 -10  12  26       69.27       55.72      8.26 o 
  -9  12  26        4.49        7.87      6.28 o 
  -8  12  26       64.51       56.24      7.22 o 
  -7  12  26       16.66       10.95      6.45 o 
  -6  12  26       12.64        0.05      5.91 o 
  -5  12  26       46.72       34.19      6.43 o 
  -4  12  26      251.92      284.10      9.82 o 
  -3  12  26       45.42       41.24      6.87 o 
  -2  12  26       42.00       60.22      7.74 o 
  -1  12  26       10.22       23.89     13.30 o 
  -9  13  26       56.23       34.12     18.69 o 
  -8  13  26       33.63       25.74      7.99 o 
  -7  13  26        6.26       -0.82      6.48 o 
  -6  13  26       46.25       58.04      8.07 o 
  -5  13  26       59.63       60.09      8.31 o 
  -4  13  26        9.73        0.46     12.60 o 
   0   0  27       54.59       30.18     11.37 o 
  -1   1  27      942.91      906.27     22.14 o 
   0   1  27     1529.14     1445.83     29.71 o 
  -2   2  27       45.97       53.31      9.62 o 
  -1   2  27      237.91      242.25      6.57 o 
   0   2  27     1130.63     1103.11     21.72 o 
  -3   3  27      262.54      267.35      9.69 o 
  -2   3  27      439.43      475.10      8.47 o 
  -1   3  27      442.87      415.61      8.60 o 
   0   3  27      109.05      105.34      8.67 o 
  -4   4  27      494.32      463.56     12.59 o 
  -3   4  27      143.76      136.41      5.30 o 
  -2   4  27      184.62      178.59      5.67 o 
  -1   4  27      136.22      144.78      6.08 o 
   0   4  27      370.29      348.20     11.55 o 
  -5   5  27       25.81       30.69      5.79 o 
  -4   5  27      266.68      278.12      6.58 o 
  -3   5  27       70.72       58.51      4.69 o 
  -2   5  27       30.63       26.90      4.23 o 
  -1   5  27      404.70      403.80      9.56 o 
   0   5  27      698.00      652.19     19.45 o 
  -6   6  27        4.13       -6.37      6.37 o 
  -5   6  27      346.44      340.35      8.10 o 
  -4   6  27       87.62       77.94      5.13 o 
  -3   6  27      109.28      137.89      6.18 o 
  -2   6  27      196.68      187.46      7.15 o 
  -1   6  27       68.03       53.11      6.03 o 
   0   6  27      157.95      194.28     11.91 o 
  -7   7  27        1.40       14.57      7.16 o 
  -6   7  27        8.32       11.35      4.58 o 
  -5   7  27      442.03      430.75      9.15 o 
  -4   7  27      174.61      176.08      6.59 o 
  -3   7  27      170.00      163.08      7.07 o 
  -2   7  27      217.69      193.80     11.06 o 
  -1   7  27       97.91       98.03      7.23 o 
   0   7  27        0.05        1.79      7.90 o 
  -8   8  27        5.31        5.40      6.70 o 
  -7   8  27       49.50       38.53      5.18 o 
  -6   8  27        7.95        6.71      4.45 o 
  -5   8  27       22.04       13.36      4.41 o 
  -4   8  27      371.33      366.73      9.54 o 
  -3   8  27       26.53       38.05      5.55 o 
  -2   8  27      260.14      276.74      9.70 o 
  -1   8  27      134.29      143.35      9.32 o 
   0   8  27       21.63       14.41      7.23 o 
  -9   9  27       19.22        0.62      7.44 o 
  -8   9  27       20.40       14.74      6.44 o 
  -7   9  27       12.53        8.95      4.82 o 
  -6   9  27        3.09        0.46      4.52 o 
  -5   9  27      158.82      149.61      8.57 o 
  -4   9  27       26.71       11.64      5.26 o 
  -3   9  27       87.65       71.11      6.54 o 
  -2   9  27      331.95      304.14     10.43 o 
  -1   9  27       44.46       47.09      9.01 o 
   0   9  27       42.44       34.19      9.61 o 
 -10  10  27        0.00       -6.29      8.42 o 
  -9  10  27       22.81       23.69      7.12 o 
  -8  10  27       85.85       71.68      7.03 o 
  -7  10  27       44.58       26.10      6.14 o 
  -6  10  27        3.52       -1.60      5.06 o 
  -5  10  27      232.75      218.72      8.31 o 
  -4  10  27      104.18      124.52      7.60 o 
  -3  10  27      121.06      144.77     10.01 o 
  -2  10  27       41.94       18.74      6.34 o 
  -1  10  27       66.11       63.34      7.11 o 
   0  10  27      124.32      136.39     12.78 o 
 -11  11  27       33.74       29.37     12.36 o 
 -10  11  27       20.39       19.76      6.26 o 
  -9  11  27      179.76      193.65      9.96 o 
  -8  11  27       21.23       10.03      6.12 o 
  -7  11  27       12.52        4.20      5.97 o 
  -6  11  27      107.81      131.77      7.70 o 
  -5  11  27       43.22       24.77      6.01 o 
  -4  11  27      134.93      145.16      8.04 o 
  -3  11  27      127.65      194.48      9.14 o 
  -2  11  27       52.44       42.21      7.18 o 
  -1  11  27       15.46       21.22      6.91 o 
   0  11  27       16.60       10.94      9.61 o 
 -10  12  27       22.25       23.01      6.92 o 
  -9  12  27      106.51      128.59     22.83 o 
  -8  12  27       21.86       30.19      7.09 o 
  -7  12  27       34.71       31.38      7.14 o 
  -6  12  27       55.99       50.57      8.16 o 
  -5  12  27       20.31       18.71      6.01 o 
  -4  12  27       18.43       12.57      6.43 o 
  -3  12  27       26.75       35.74      7.59 o 
  -2  12  27       76.31      103.73      9.09 o 
  -1   1  28      296.70      342.88     13.10 o 
   0   1  28       46.79      100.38      8.22 o 
  -2   2  28      811.11      700.69     16.14 o 
  -1   2  28       59.65       71.64      5.26 o 
   0   2  28       17.99       53.32      8.94 o 
  -3   3  28        0.36        2.08      4.95 o 
  -2   3  28      300.78      336.28      7.76 o 
  -1   3  28       37.36       37.72      4.48 o 
   0   3  28      115.46      113.88      8.22 o 
  -4   4  28        6.42        3.27      5.22 o 
  -3   4  28      110.18      117.31      6.49 o 
  -2   4  28      511.67      503.63      9.62 o 
  -1   4  28      165.57      188.20      6.48 o 
   0   4  28        3.18        9.20      5.80 o 
  -5   5  28      132.29      148.92      8.66 o 
  -4   5  28      141.81      137.51      5.89 o 
  -3   5  28      245.38      231.51      6.83 o 
  -2   5  28       32.46       25.22      4.81 o 
  -1   5  28       85.28       95.29      6.95 o 
   0   5  28       70.03      121.96     13.39 o 
  -6   6  28        0.39       -4.84      6.44 o 
  -5   6  28      169.93      160.72      6.66 o 
  -4   6  28      316.84      276.91      7.54 o 
  -3   6  28      190.04      189.57      6.57 o 
  -2   6  28      491.29      479.55     11.83 o 
  -1   6  28       10.56        6.40      5.25 o 
   0   6  28       88.70       79.77      9.50 o 
  -7   7  28       30.33       42.58     12.76 o 
  -6   7  28       38.15       28.36      5.31 o 
  -5   7  28       67.22       64.46      5.31 o 
  -4   7  28       18.42       15.48      4.40 o 
  -3   7  28      143.43      159.55      7.43 o 
  -2   7  28      223.15      220.31      9.73 o 
  -1   7  28      245.40      247.32      9.31 o 
   0   7  28        0.73       -0.37      7.82 o 
  -8   8  28        9.65        1.43      7.29 o 
  -7   8  28       53.31       71.50      6.86 o 
  -6   8  28       97.37       94.65      6.34 o 
  -5   8  28        0.52       -2.70      4.67 o 
  -4   8  28       58.54       64.91      5.92 o 
  -3   8  28      620.24      612.33     12.59 o 
  -2   8  28       67.98       53.88      6.50 o 
  -1   8  28      131.86      128.82      8.27 o 
   0   8  28        0.06        3.79      8.49 o 
  -9   9  28        9.02        7.51      8.09 o 
  -8   9  28       60.49       84.44      7.80 o 
  -7   9  28       11.44        7.51      4.83 o 
  -6   9  28        4.08       -0.36      4.94 o 
  -5   9  28      100.10      124.96      8.34 o 
  -4   9  28       35.31       39.21      5.71 o 
  -3   9  28       50.02       27.95      7.34 o 
  -2   9  28       15.04        8.39      6.20 o 
  -1   9  28       25.75       24.84      6.63 o 
   0   9  28        0.65       -7.91      7.91 o 
 -10  10  28       93.45      113.61     11.71 o 
  -9  10  28       12.55        7.63      6.09 o 
  -8  10  28       74.11       59.81      6.58 o 
  -7  10  28        2.12       -3.87      5.77 o 
  -6  10  28       36.85       31.26      6.53 o 
  -5  10  28       25.20       20.89      5.85 o 
  -4  10  28        4.04       -3.73      5.36 o 
  -3  10  28       18.22       16.99      6.07 o 
  -2  10  28        9.19        6.18      6.32 o 
  -1  10  28       30.21       27.93      6.87 o 
   0  10  28      125.63      155.84     13.34 o 
 -10  11  28       12.39        2.02      6.48 o 
  -9  11  28       88.72      105.71      8.21 o 
  -8  11  28        7.21        5.93      6.10 o 
  -7  11  28        9.57       -3.68      6.07 o 
  -6  11  28        7.28        3.98      5.87 o 
  -5  11  28        7.31        8.53      6.15 o 
  -4  11  28      184.64      215.25      9.10 o 
  -3  11  28      110.53      110.76     10.03 o 
  -2  11  28        2.21       -0.28      6.43 o 
  -1  11  28       46.84       43.80      7.80 o 
  -8  12  28       24.91       19.24      6.55 o 
  -7  12  28       21.16       20.54      7.65 o 
  -6  12  28       25.48       13.25      6.45 o 
  -5  12  28      169.53      190.78      9.92 o 
  -4  12  28       11.87        9.16      6.95 o 
  -1   1  29       60.31       77.05      8.09 o 
   0   1  29       51.35       63.97      7.37 o 
  -2   2  29      341.27      373.49     13.25 o 
  -1   2  29       85.31       98.70      6.13 o 
   0   2  29      142.68      142.82      9.10 o 
  -3   3  29       76.59       80.98      9.35 o 
  -2   3  29      186.23      195.07      6.70 o 
  -1   3  29      115.76      148.36      6.42 o 
   0   3  29       97.75       88.38      7.88 o 
  -4   4  29      241.56      200.42      9.19 o 
  -3   4  29       61.78       65.76      4.91 o 
  -2   4  29       28.37       45.14      4.52 o 
  -1   4  29      142.55      149.29      6.51 o 
   0   4  29      697.81      708.43     20.59 o 
  -5   5  29      183.65      195.31     11.08 o 
  -4   5  29      113.20      130.31      6.61 o 
  -3   5  29       30.68       21.03      4.30 o 
  -2   5  29      111.02      126.40      6.75 o 
  -1   5  29      156.79      162.72      7.86 o 
   0   5  29       31.30       23.87      8.38 o 
  -6   6  29       32.39       53.97      8.71 o 
  -5   6  29      128.21      114.88      6.54 o 
  -4   6  29      156.61      167.24      6.36 o 
  -3   6  29       52.41       48.65      5.14 o 
  -2   6  29      153.06      165.05      8.17 o 
  -1   6  29      350.44      383.73     10.99 o 
   0   6  29       22.77       19.03      8.47 o 
  -7   7  29       23.70       11.50      7.24 o 
  -6   7  29       64.31       76.21      9.56 o 
  -5   7  29       49.15       48.35      5.21 o 
  -4   7  29        8.09        7.33      4.44 o 
  -3   7  29      159.91      183.81      8.20 o 
  -2   7  29      162.88      173.31      8.58 o 
  -1   7  29      117.68       95.85      7.59 o 
   0   7  29        3.04        1.77      8.29 o 
  -8   8  29        7.40        1.57      7.46 o 
  -7   8  29        8.83        7.26      5.57 o 
  -6   8  29       55.98       46.44      5.83 o 
  -5   8  29      103.83      104.22      6.86 o 
  -4   8  29       70.55       85.13      8.76 o 
  -3   8  29       26.21       37.51      6.33 o 
  -2   8  29       15.01        8.64      5.83 o 
  -1   8  29       42.51       30.43      6.11 o 
   0   8  29       21.41       10.71      8.84 o 
  -9   9  29       84.32       73.78     10.26 o 
  -8   9  29      148.67      173.74      9.87 o 
  -7   9  29       13.18        5.99      5.20 o 
  -6   9  29       48.05       47.22      6.95 o 
  -5   9  29       76.21       83.59      8.19 o 
  -4   9  29       32.22       37.14      5.98 o 
  -3   9  29       36.59       33.65      6.45 o 
  -2   9  29       74.40       62.22      7.21 o 
  -1   9  29       31.75       13.03      6.08 o 
   0   9  29       47.48       16.63     15.21 o 
 -10  10  29       36.15       22.33     16.27 o 
  -9  10  29       38.14       36.19      9.20 o 
  -8  10  29       43.98       39.29      7.65 o 
  -7  10  29       22.00       17.76      6.19 o 
  -6  10  29       58.51       42.84      7.06 o 
  -5  10  29       72.52       82.75      7.16 o 
  -4  10  29      144.63      145.45      9.05 o 
  -3  10  29        0.17       -2.62      6.25 o 
  -2  10  29       20.41        7.80      6.40 o 
  -1  10  29       38.00       33.65      7.48 o 
   0  10  29       22.10       40.31     10.91 o 
  -9  11  29       36.48       40.91      7.21 o 
  -8  11  29       83.07       99.53      9.40 o 
  -7  11  29      105.07      111.67      8.75 o 
  -6  11  29       11.17        8.18      6.60 o 
  -5  11  29       51.34       59.27      7.87 o 
  -4  11  29      123.94      118.16      9.21 o 
  -3  11  29       12.65       10.53      6.71 o 
  -2  11  29      140.22      139.04      9.55 o 
   0   0  30       59.41       84.83     14.14 o 
  -1   1  30      154.48      114.32      9.03 o 
   0   1  30       18.84       40.91      7.23 o 
  -2   2  30       43.99       49.22     14.15 o 
  -1   2  30       52.22       72.89      5.70 o 
   0   2  30       43.08       45.78      7.46 o 
  -3   3  30       27.77       13.14      6.61 o 
  -2   3  30      116.69      130.18      6.43 o 
  -1   3  30       62.13       85.18      5.71 o 
   0   3  30      470.01      433.37     13.14 o 
  -4   4  30      272.37      323.35     11.29 o 
  -3   4  30      270.22      233.63      7.42 o 
  -2   4  30       18.31       18.10      4.68 o 
  -1   4  30      163.90      180.34      6.71 o 
   0   4  30        0.65       11.94     11.33 o 
  -5   5  30        0.35       -4.73      6.55 o 
  -4   5  30      628.43      627.42     12.18 o 
  -3   5  30      411.12      385.23     13.32 o 
  -2   5  30       92.59      109.61      6.60 o 
  -1   5  30       85.52       96.58      7.27 o 
   0   5  30       66.53       62.31      9.62 o 
  -6   6  30        0.75       -4.25      6.95 o 
  -5   6  30      131.70      166.96      8.16 o 
  -4   6  30       70.36       79.96      6.11 o 
  -3   6  30       76.99       65.87      6.52 o 
  -2   6  30       19.65        9.27      5.47 o 
  -1   6  30      236.19      251.64      9.27 o 
   0   6  30        0.19      -11.16     11.16 o 
  -7   7  30       20.35       19.30      9.37 o 
  -6   7  30        3.07        3.14      4.97 o 
  -5   7  30        2.68       -1.07      4.75 o 
  -4   7  30        3.60        2.00      4.80 o 
  -3   7  30        2.46        6.59      5.60 o 
  -2   7  30       97.79      127.48      8.22 o 
  -1   7  30       22.81       29.04      5.93 o 
   0   7  30       76.66       81.57     15.07 o 
  -8   8  30      104.44       91.09     10.43 o 
  -7   8  30       72.91       62.94      6.63 o 
  -6   8  30       97.22       97.67      7.82 o 
  -5   8  30       47.21       31.15      5.50 o 
  -4   8  30      175.26      191.91      7.96 o 
  -3   8  30       73.08       83.34      7.57 o 
  -2   8  30       12.95       12.10      6.23 o 
  -1   8  30        7.53        1.42      6.02 o 
   0   8  30       94.72      108.27     11.49 o 
  -9   9  30        1.12        8.80      8.94 o 
  -8   9  30       20.90       16.19      6.02 o 
  -7   9  30      103.70       88.08      8.12 o 
  -6   9  30       18.15       15.80      6.15 o 
  -5   9  30       44.24       39.69      6.02 o 
  -4   9  30        5.21        3.16      5.94 o 
  -3   9  30        9.03       11.83      7.38 o 
  -2   9  30       27.89       16.11      6.37 o 
  -1   9  30       10.61        9.72      6.46 o 
   0   9  30       10.79       21.67      9.64 o 
  -9  10  30       38.78       25.64      8.29 o 
  -8  10  30       65.21       80.58      9.21 o 
  -7  10  30       14.24        7.59      6.36 o 
  -6  10  30       15.45        6.63      6.26 o 
  -5  10  30      142.92      167.66     11.39 o 
  -4  10  30       22.84       19.24      6.77 o 
  -3  10  30        4.44       -4.68      6.75 o 
  -2  10  30        7.81        4.30      6.80 o 
  -1  10  30       12.77       11.62      6.62 o 
  -8  11  30       57.15       51.59      7.75 o 
  -7  11  30       43.77       54.44      7.55 o 
  -6  11  30       82.50       95.72     10.79 o 
  -5  11  30       45.27       53.59      7.47 o 
  -4  11  30       71.47       86.43      8.74 o 
  -3  11  30        6.32        9.68      7.16 o 
  -1   1  31      376.12      371.79     13.66 o 
   0   1  31      161.52      168.66      9.98 o 
  -2   2  31        4.18        1.03      6.09 o 
  -1   2  31      200.40      174.13      7.24 o 
   0   2  31       77.01       82.68      8.79 o 
  -3   3  31        5.90        8.62      6.42 o 
  -2   3  31      106.31      122.79      6.96 o 
  -1   3  31      219.12      210.89      8.31 o 
   0   3  31       59.38       64.48      8.50 o 
  -4   4  31       38.82       37.80      6.70 o 
  -3   4  31      105.31      114.03      6.96 o 
  -2   4  31      205.57      205.54      7.99 o 
  -1   4  31      311.52      282.60     10.17 o 
   0   4  31       43.56       53.69      9.01 o 
  -5   5  31        3.79        2.36      7.19 o 
  -4   5  31       89.40       88.93      6.71 o 
  -3   5  31       90.20       97.29      6.85 o 
  -2   5  31       96.36      109.17      7.33 o 
  -1   5  31        2.13       -0.08      5.32 o 
   0   5  31        1.27       -1.99      7.88 o 
  -6   6  31        0.01       -4.52      7.20 o 
  -5   6  31       31.97       35.34      6.03 o 
  -4   6  31        3.78        0.92      5.82 o 
  -3   6  31       78.96       62.43      9.91 o 
  -2   6  31       16.52        8.60      5.63 o 
  -1   6  31      126.77      147.45      8.70 o 
   0   6  31      181.70      198.15     14.01 o 
  -7   7  31       17.12       15.81      8.35 o 
  -6   7  31       62.31       88.20      7.27 o 
  -5   7  31       71.86       79.98      7.02 o 
  -4   7  31        8.43       17.66      6.10 o 
  -3   7  31       14.47       17.36      6.17 o 
  -2   7  31       92.20      127.11      8.32 o 
  -1   7  31       10.02        9.15      6.19 o 
   0   7  31       86.74       71.92     10.00 o 
  -8   8  31       55.37       53.41     10.45 o 
  -7   8  31        4.45        5.14      5.81 o 
  -6   8  31        8.40       16.25      5.94 o 
  -5   8  31        0.43       -1.97      5.41 o 
  -4   8  31        0.89        0.98      5.52 o 
  -3   8  31       56.50       49.13      6.97 o 
  -2   8  31      105.34      123.28      8.49 o 
  -1   8  31       46.46       46.95      7.20 o 
   0   8  31       10.90       12.20      9.30 o 
  -9   9  31        2.23       -0.83      8.42 o 
  -8   9  31      124.59      140.87     10.88 o 
  -7   9  31       38.90       39.83      7.40 o 
  -6   9  31       18.97       18.40      6.87 o 
  -5   9  31        8.05       11.06      5.75 o 
  -4   9  31       20.19        8.85      6.28 o 
  -3   9  31       89.79       89.63      9.75 o 
  -2   9  31       62.88       69.71      8.08 o 
  -1   9  31       25.55       28.87      6.97 o 
   0   9  31      109.62      118.19     13.17 o 
  -8  10  31       45.83       31.92      7.75 o 
  -7  10  31       96.87       79.09      9.48 o 
  -6  10  31       13.11       11.03      6.65 o 
  -5  10  31       15.28        7.48      6.51 o 
  -4  10  31       18.63        7.72      6.81 o 
  -3  10  31       83.90       68.18      9.44 o 
  -2  10  31       74.18       80.16      9.12 o 
  -1   1  32       74.03       96.28     11.51 o 
   0   1  32       51.30       53.66      8.08 o 
  -2   2  32       64.48       80.25     10.28 o 
  -1   2  32      201.72      195.83      7.69 o 
   0   2  32      228.48      240.19     11.75 o 
  -3   3  32        1.67        4.79      6.69 o 
  -2   3  32      302.33      302.41      9.06 o 
  -1   3  32       48.76       55.61      5.80 o 
   0   3  32        5.63        1.83      6.67 o 
  -4   4  32      174.60      188.62     11.10 o 
  -3   4  32      346.88      384.29     10.22 o 
  -2   4  32       86.75       84.40      7.29 o 
  -1   4  32       14.69       25.11      5.75 o 
   0   4  32      291.07      300.66     13.90 o 
  -5   5  32        5.36        6.68      7.76 o 
  -4   5  32        7.64        5.81      5.11 o 
  -3   5  32      167.17      164.08      8.16 o 
  -2   5  32       93.87      115.25      8.41 o 
  -1   5  32       46.52       42.60      7.34 o 
   0   5  32       69.08       70.11     10.03 o 
  -6   6  32        0.07        0.65      7.77 o 
  -5   6  32       13.65        7.72      5.65 o 
  -4   6  32        0.53       -5.21      5.21 o 
  -3   6  32       49.69       32.96      6.52 o 
  -2   6  32       32.13       25.28      6.33 o 
  -1   6  32       16.83       14.58      6.11 o 
   0   6  32        3.47       14.55      9.17 o 
  -7   7  32        0.19        4.94      9.18 o 
  -6   7  32       42.78       43.93      6.57 o 
  -5   7  32       75.26       85.99      7.31 o 
  -4   7  32       16.92       18.71      6.67 o 
  -3   7  32       19.27        8.26      6.19 o 
  -2   7  32       12.07        8.91      6.47 o 
  -1   7  32       20.42       16.27      6.54 o 
   0   7  32      127.10      162.30     23.75 o 
  -8   8  32       38.41       25.38      8.97 o 
  -7   8  32        6.25        9.44      6.01 o 
  -6   8  32        3.19        2.25      6.46 o 
  -5   8  32       61.60       79.79      9.60 o 
  -4   8  32      123.09      139.52     10.81 o 
  -3   8  32       51.10       57.89      7.41 o 
  -2   8  32       75.14       83.67      8.21 o 
  -1   8  32        8.80       13.95      6.90 o 
   0   8  32        1.43        7.77      9.19 o 
  -8   9  32       29.65       44.17      7.17 o 
  -7   9  32       80.64       92.08      9.89 o 
  -6   9  32      104.82      115.27     11.05 o 
  -5   9  32       42.04       40.00      7.82 o 
  -4   9  32       55.21       54.80      8.99 o 
  -3   9  32       16.12       20.81      6.99 o 
  -2   9  32       14.31       14.35      6.90 o 
  -1   9  32       22.39       22.25      7.48 o 
  -6  10  32       76.16       78.36      9.92 o 
  -5  10  32       28.29       24.18      7.50 o 
  -4  10  32       48.68       45.23      7.66 o 
   0   0  33      462.12      420.34     26.19 o 
  -1   1  33       50.44       89.24      9.95 o 
   0   1  33       69.37       60.96      8.78 o 
  -2   2  33        1.91        5.42      6.56 o 
  -1   2  33      211.28      236.88      8.33 o 
   0   2  33       11.99       17.81      7.25 o 
  -3   3  33      301.79      297.56     13.06 o 
  -2   3  33      171.39      180.03      7.67 o 
  -1   3  33       50.68       46.84      5.72 o 
   0   3  33       32.77       43.36      9.24 o 
  -4   4  33        0.63        3.36      7.01 o 
  -3   4  33       15.55       10.75      5.63 o 
  -2   4  33       24.96       24.96      6.18 o 
  -1   4  33      134.73      147.95      9.77 o 
   0   4  33       17.42       21.05      9.99 o 
  -5   5  33      118.15      125.85     13.71 o 
  -4   5  33        6.60        4.96      5.54 o 
  -3   5  33       53.59       68.53      6.66 o 
  -2   5  33       46.55       45.52      7.24 o 
  -1   5  33       37.17       38.02      6.85 o 
   0   5  33       52.79       36.12      9.19 o 
  -6   6  33      159.95      191.35     14.55 o 
  -5   6  33       42.35       40.81      7.14 o 
  -4   6  33       42.60       47.16      6.39 o 
  -3   6  33       62.99       65.92      7.92 o 
  -2   6  33       15.28       24.28      6.80 o 
  -1   6  33       63.98       61.12      8.34 o 
   0   6  33        0.40       -8.42      8.42 o 
  -7   7  33       15.42       20.48      8.89 o 
  -6   7  33       11.19       22.66      7.15 o 
  -5   7  33       25.24       31.51      8.02 o 
  -4   7  33       17.12        7.60      6.96 o 
  -3   7  33       31.95       31.28      7.25 o 
  -2   7  33       33.72       33.81      6.74 o 
  -1   7  33       30.13       32.32      8.76 o 
   0   7  33      162.11      208.64     14.10 o 
  -8   8  33        0.33       -8.86      8.86 o 
  -7   8  33       13.80        3.99      6.52 o 
  -6   8  33       30.29       41.90      9.42 o 
  -5   8  33       33.80       47.44      9.00 o 
  -4   8  33       26.34       42.68      7.77 o 
  -3   8  33       82.50       90.80      8.31 o 
  -2   8  33      225.49      231.78     10.26 o 
  -1   8  33       25.71       26.59      7.11 o 
   0   8  33        4.92        0.54     10.05 o 
  -7   9  33        9.97       18.63      8.34 o 
  -6   9  33       33.97       32.45      8.63 o 
  -5   9  33        9.58       10.54      8.29 o 
  -4   9  33        2.76        2.56      7.00 o 
  -3   9  33      121.64      140.35      9.33 o 
  -2   9  33       12.73       12.27      7.50 o 
  -1   1  34      265.64      284.23     12.93 o 
   0   1  34       20.47       20.04      7.85 o 
  -2   2  34        0.29       -4.33      6.80 o 
  -1   2  34       86.09      131.15      7.44 o 
   0   2  34       24.73       24.89      8.01 o 
  -3   3  34       24.31       35.86      8.01 o 
  -2   3  34       44.09       39.79      5.83 o 
  -1   3  34        4.23        0.12      5.06 o 
   0   3  34        0.50        1.20      6.73 o 
  -4   4  34        3.36       -7.36     13.98 o 
  -3   4  34        0.38       -5.23      5.53 o 
  -2   4  34       30.07       34.00      6.41 o 
  -1   4  34       39.01       52.35      7.78 o 
   0   4  34      123.81      112.44     13.60 o 
  -5   5  34        0.54        4.60     10.51 o 
  -4   5  34       83.77       91.37      9.21 o 
  -3   5  34       32.60       52.51      7.06 o 
  -2   5  34       47.98       57.91      7.68 o 
  -1   5  34       25.71       34.45      7.78 o 
   0   5  34      109.62      124.96     14.13 o 
  -6   6  34       14.46        2.36     10.14 o 
  -5   6  34        3.83        0.33      6.62 o 
  -4   6  34       12.63       21.80      6.19 o 
  -3   6  34       31.51       35.30      7.40 o 
  -2   6  34        7.16       12.43      6.85 o 
  -1   6  34       43.41       56.37      7.99 o 
   0   6  34      134.72      183.59     14.34 o 
  -7   7  34       13.13       12.61      8.91 o 
  -6   7  34        6.51        9.65      6.78 o 
  -5   7  34       18.14       11.00      9.04 o 
  -4   7  34       82.21       93.86      8.69 o 
  -3   7  34      303.72      332.24     15.23 o 
  -2   7  34       45.96       50.08      8.29 o 
  -1   7  34       12.04       11.56      7.07 o 
   0   7  34        6.52        9.57      9.93 o 
  -7   8  34       29.05       26.24      8.44 o 
  -6   8  34       11.82        7.85      8.62 o 
  -5   8  34       23.76       11.25     11.13 o 
  -4   8  34      101.17      119.61      9.76 o 
  -3   8  34        6.68       10.81      7.81 o 
  -2   8  34       36.57       46.97      8.05 o 
  -1   8  34        8.27       -8.03      8.93 o 
  -1   1  35       14.99       27.39      7.98 o 
   0   1  35       67.27      108.59     11.86 o 
  -2   2  35        8.88       10.59      7.57 o 
  -1   2  35       20.31       28.55      5.70 o 
   0   2  35       67.90       94.41     10.00 o 
  -3   3  35       12.54       24.34      8.09 o 
  -2   3  35        2.50        0.64      5.29 o 
  -1   3  35       46.31       53.64      7.00 o 
   0   3  35        2.65        2.18      9.22 o 
  -4   4  35        3.75        5.56      9.75 o 
  -3   4  35       14.19       15.41      6.15 o 
  -2   4  35      100.57      117.43      8.27 o 
  -1   4  35        8.17        6.62      6.91 o 
   0   4  35        0.57       -4.98      9.77 o 
  -5   5  35      134.08      130.98     14.59 o 
  -4   5  35       33.09       34.49      7.70 o 
  -3   5  35       10.76        7.93      6.29 o 
  -2   5  35       80.80       80.79      9.17 o 
  -1   5  35       24.03       23.99      7.44 o 
   0   5  35       66.24       89.30     13.22 o 
  -6   6  35        5.82       12.12     11.50 o 
  -5   6  35       31.55       56.75      8.81 o 
  -4   6  35        7.40        5.43      8.29 o 
  -3   6  35        1.20        0.33      7.12 o 
  -2   6  35        3.26        7.83      9.14 o 
  -1   6  35       24.85       17.48      8.03 o 
   0   6  35       83.97      102.35     11.86 o 
  -6   7  35        4.40        2.33      7.39 o 
  -5   7  35        9.96       17.75      8.35 o 
  -4   7  35       54.37       79.11     12.75 o 
  -3   7  35       24.02       39.40      7.68 o 
  -2   7  35       36.01       35.61      8.08 o 
  -1   7  35       44.31       64.82     12.40 o 
   0   0  36       42.29       56.98     16.47 o 
  -1   1  36        0.08       21.39      8.26 o 
   0   1  36       94.28       96.36     10.29 o 
  -2   2  36       68.82      106.04     10.61 o 
  -1   2  36      132.34      181.57      8.62 o 
   0   2  36       14.71        6.24      7.71 o 
  -3   3  36       15.70       -0.32      7.97 o 
  -2   3  36        1.85       -3.77      6.09 o 
  -1   3  36        4.50        3.50      6.28 o 
   0   3  36       29.53       33.55     10.75 o 
  -4   4  36        1.70       -2.24     14.94 o 
  -3   4  36       49.53       57.13      8.69 o 
  -2   4  36        9.95       15.43      6.45 o 
  -1   4  36      168.51      197.83     11.40 o 
   0   4  36       36.38       41.24     11.73 o 
  -5   5  36       27.67       24.39     10.50 o 
  -4   5  36       11.37       21.59      7.74 o 
  -3   5  36       43.90       61.37      8.48 o 
  -2   5  36      125.70      155.96     10.97 o 
  -1   5  36       18.61       10.68      7.83 o 
   0   5  36        4.97       -2.15     15.52 o 
  -6   6  36        7.01       11.93     14.38 o 
  -5   6  36      199.06      238.95     12.10 o 
  -4   6  36       66.94       66.88     10.58 o 
  -3   6  36       51.19       58.96      9.02 o 
  -2   6  36       56.52       57.63      8.88 o 
  -1   6  36        0.88        2.80      7.88 o 
   0   6  36        0.03       -1.84     15.00 o 
  -1   1  37       61.06       62.94     14.59 o 
   0   1  37      109.99      155.42     20.25 o 
  -2   2  37        0.71       -0.69      7.70 o 
  -1   2  37       36.58       38.88      6.28 o 
   0   2  37        0.31        3.25      9.52 o 
  -3   3  37       23.62       30.37     10.73 o 
  -2   3  37        1.02       -6.37      6.37 o 
  -1   3  37       72.36       98.43      8.69 o 
   0   3  37        0.12       -0.29      9.63 o 
  -4   4  37       17.87       -4.33     15.09 o 
  -3   4  37       51.41       65.27      7.77 o 
  -2   4  37       13.32       16.06      7.98 o 
  -1   4  37       64.01       73.50      8.97 o 
   0   4  37       55.32      112.44     37.77 o 
  -4   5  37       28.10       29.01      8.29 o 
  -3   5  37       62.34       66.05      8.98 o 
  -2   5  37       24.46       31.81      8.22 o 
  -1   5  37       18.78       18.26      8.08 o 
  -1   1  38        0.26       -1.54      8.43 o 
   0   1  38      235.16      243.57     14.06 o 
  -2   2  38        0.66       -8.39      8.39 o 
  -1   2  38       38.00       48.84      6.82 o 
   0   2  38       90.06      122.63     11.85 o 
  -3   3  38       69.43       78.38     18.84 o 
  -2   3  38       32.31       44.74      9.87 o 
  -1   3  38       58.62       58.72      8.94 o 
   0   3  38        4.99        6.49     11.56 o 
  -2   4  38        5.19       -1.48      7.91 o 
   0   0  39        0.75        4.06     15.43 o 
                                                 
